# Supplementary material for: Tomo-seq identifies NINJ1 as a potential target for anti-inflammatory strategy in thoracic aortic dissection
Source: BMC Med. 2023 Oct 20;21:396. doi: 10.1186/s12916-023-03077-1 (PMC10588060; doi:10.1186/s12916-023-03077-1)
Supplement: Supplementary file 4 — Additional file 4. Genes expressed in at least 3 sections (TPM＞0). [file 12916_2023_3077_MOESM4_ESM.xlsx]

## Sheet: Supplementary Database I
gene	AD1	AD10	AD11	AD12	AD13	AD14	AD15	AD17	AD18	AD19	AD2	AD20	AD21	AD22	AD23	AD24	AD25	AD26	AD27	AD29	AD3	AD4	AD6	AD7	AD8	AD9
DDX11L1	367	438	323	411	418	451	426	391	363	301	295	289	363	377	321	290	426	336	339	463	342	181	372	381	364	420
WASH7P	0	3	3	0	0	0	0	9	0	0	0	0	0	0	0	0	0	0	0	1	0	0	0	1	0	0
MIR6859-1	791	767	694	678	799	751	762	689	762	742	756	691	739	732	924	870	805	747	746	785	684	485	845	671	731	775
MIR1302-2HG	407	398	348	512	405	423	442	386	387	320	318	372	373	441	509	366	382	376	369	481	348	210	458	392	384	431
MIR1302-2	60	111	90	119	126	111	87	73	89	63	143	118	80	126	109	84	93	120	52	109	52	96	95	63	108	101
FAM138A	66	216	267	298	182	287	378	307	241	245	117	219	221	219	210	207	207	189	275	290	256	186	357	328	422	429
OR4G4P	17654	19271	17087	19893	18259	18751	17835	16599	16503	12195	17480	14542	13158	16510	15235	15490	16877	16743	14919	16460	16592	12609	19136	17901	18328	18508
OR4G11P	1317	1433	1503	1811	1513	1624	1725	1677	1794	1575	1287	1550	1389	1557	1462	1487	1432	1522	1431	1708	1815	1770	1601	1510	1626	1396
OR4F5	647	495	446	671	505	514	479	524	555	441	620	405	536	701	527	544	530	565	544	547	409	239	569	427	424	577
AL627309.1	343	277	231	389	306	385	324	396	422	273	307	284	358	422	411	306	423	407	380	400	217	140	381	346	304	365
AL627309.3	114	166	182	206	131	192	148	147	184	117	76	145	161	107	93	129	124	184	128	193	116	156	209	188	121	159
CICP27	370	547	452	420	523	593	419	566	479	457	481	588	477	462	492	469	540	441	427	549	406	489	609	483	515	531
AL627309.6	709	846	744	898	764	747	706	822	720	582	1005	855	870	931	976	898	829	849	743	778	651	571	886	852	738	730
AL627309.7	1516	1578	1014	1594	1580	1450	1330	1492	1698	1075	1377	1712	1444	1852	1537	1635	1692	2109	1624	1613	894	701	1559	1492	1483	1502
AL627309.2	895	1043	1044	1167	1012	888	995	1001	932	720	801	1173	1306	1358	932	965	1014	1050	960	1126	833	757	963	1020	1021	957
AL627309.5	0	0	0	0	0	0	0	0	0	0	0	0	0	0	0	0	0	0	0	0	0	0	0	0	0	0
RNU6-1100P	1479	1810	1186	1574	1632	1879	1510	1730	1944	1205	1334	1487	1632	1984	1570	1786	1850	1812	1717	1742	1123	998	1718	1543	1084	1732
AL627309.4	674	699	582	751	818	835	779	751	771	743	528	730	723	803	884	811	866	795	751	804	548	601	850	743	594	821
FO538757.1	1397	1098	928	1523	1063	1125	1063	1147	1233	816	1149	1224	1072	1268	1247	1074	1294	1486	1279	1185	885	460	1234	1172	1102	1079
WASH9P	151	194	141	103	116	163	142	202	185	165	219	164	227	182	185	195	157	162	137	169	163	96	177	179	186	119
MIR6859-2	0	0	0	0	0	2	0	1	0	0	0	0	1	0	0	6	0	0	0	0	0	0	2	0	0	0
AP006222.1	1074	1033	1272	868	1164	893	968	873	967	1067	992	1252	1167	1037	1024	1228	996	1265	951	945	1218	1130	864	1045	1254	1104
AP006222.2	1467	1221	1048	1078	1337	1232	1260	1316	1517	1261	1268	1396	1285	1240	1429	1339	1318	1165	1411	1580	1552	671	1351	1275	1130	1241
RPL23AP24	4913	5504	5954	5218	6060	6164	6332	6062	6150	5996	5190	4498	5760	5192	4906	5516	5248	5466	5310	5788	6654	7910	5659	5628	5668	5980
AL732372.1	4913	5504	5954	5218	6060	6164	6332	6062	6150	5996	5190	4498	5760	5192	4906	5516	5248	5466	5310	5788	6654	7910	5659	5628	5668	5980
AL732372.2	37	115	84	70	98	99	119	113	136	105	93	32	79	142	101	80	80	33	82	118	21	53	98	68	134	100
WBP1LP7	7	3	5	0	8	2	0	0	1	0	0	0	0	0	0	7	0	10	7	2	0	0	0	13	0	0
OR4F29	0	2	0	0	3	2	0	2	0	0	0	0	6	0	2	6	4	0	2	6	0	0	0	0	0	0
CICP7	0	1	0	0	18	3	2	0	2	0	14	6	0	18	4	0	2	0	0	4	0	0	0	6	0	5
AL732372.3	230	336	434	229	268	306	247	267	292	253	367	346	320	264	247	293	313	330	234	297	432	312	299	321	307	345
RF00026	3612	3968	4037	3742	3621	5174	4811	4441	4721	3816	3191	3771	4128	4244	3837	3821	3931	3318	3968	4609	3649	3838	4227	4106	4306	4276
AL669831.3	498	441	477	436	435	452	462	480	406	371	513	428	378	541	493	434	419	346	478	487	365	352	525	540	451	527
AC114498.1	235	123	146	131	90	233	239	234	193	189	245	152	115	149	112	89	97	122	155	248	309	426	189	162	183	193
MTND1P23	1852	2129	1982	2209	2183	2089	2386	2195	2440	2163	2101	2197	2225	2471	2422	2323	2341	2231	2282	2428	1826	1787	2527	2030	2181	2065
MTND2P28	451	488	339	474	567	492	321	483	564	417	638	549	506	466	609	564	574	558	625	536	396	287	580	511	548	519
MTCO1P12	334	208	164	227	189	224	245	254	236	113	188	324	279	241	251	222	222	312	259	201	142	105	193	275	310	228
AC114498.2	37	28	25	1	23	39	22	49	37	43	121	0	11	35	12	22	15	39	19	55	62	9	38	23	39	32
MTCO2P12	232	210	300	271	184	203	226	239	218	256	178	228	248	161	211	222	195	249	257	170	272	253	157	208	136	190
MTATP8P1	289	539	422	472	480	453	369	474	462	513	354	556	586	595	368	444	505	373	430	525	379	232	431	393	416	408
MTATP6P1	87	76	67	24	51	106	97	86	123	64	155	52	75	81	80	60	63	90	55	135	47	122	45	63	85	71
MTCO3P12	2721	2648	2170	2521	2365	2739	2309	2648	2465	2010	2844	2394	2596	2591	2864	2532	2584	2687	2511	2823	2375	2444	2722	2479	2520	2712
WBP1LP6	3486	4512	4025	4972	4381	5491	5329	5165	5064	4400	3610	4771	4341	4764	5181	4934	5127	4950	5159	5835	4056	3019	4457	4310	4150	4464
OR4F16	503	418	409	377	426	399	351	525	447	441	458	483	438	578	426	441	413	547	436	483	367	455	513	483	406	375
CICP3	2059	2127	1866	1599	2153	1892	1904	2022	1809	1338	2180	2227	2010	2075	2107	1719	1905	1906	1759	2089	1748	1035	1845	1934	1963	1880
AL669831.1	46	64	64	29	36	65	55	39	54	82	26	45	56	50	76	54	27	49	66	50	67	66	61	59	57	44
RNU6-1199P	109	217	187	211	212	196	167	229	200	158	99	344	193	209	307	230	267	272	275	378	86	59	191	252	277	242
AL669831.2	1739	1787	2285	1913	2228	2112	2192	2082	1968	2077	2162	2419	2040	1998	2141	2109	1879	2436	1890	2032	1888	1721	1923	1926	1966	2087
AL669831.5	724	766	717	601	746	644	804	675	834	304	604	844	770	898	777	791	711	798	690	756	621	671	706	599	657	694
AL669831.7	1851	1947	2036	2232	2124	2072	2123	2023	2121	1578	2073	1917	2061	1835	1927	2063	2097	1901	2167	2133	2018	1822	2022	2049	1760	1897
AL669831.4	2632	3191	3477	3055	3333	3685	3473	3668	3748	2243	3277	3176	3811	3202	2876	2797	2790	2968	3166	3801	2475	1720	3237	3625	3852	3556
FAM87B	1906	1850	1958	2174	2202	1935	2033	1975	1967	2157	1896	1924	1810	1891	2051	2190	1975	2267	2012	2030	2220	2057	2153	1916	2052	2121
LINC01128	68	90	69	90	75	92	152	122	131	79	101	125	59	90	64	70	74	39	66	107	74	78	69	96	50	113
LINC00115	2389	2376	2260	2415	2085	2057	2093	2051	2086	1874	2045	2040	2235	2120	2277	2373	2429	2073	2373	2138	2287	2657	2599	2131	2289	2254
FAM41C	1217	1351	1236	1333	1360	1269	1393	1363	1313	1013	1253	1392	1375	1528	1382	1159	1309	1140	1317	1363	1200	770	1347	1203	1510	1313
TUBB8P11	2284	1854	1925	1509	1977	1756	1785	1987	1866	1239	2235	2338	2203	2153	2054	1762	1850	1862	1583	2182	1546	780	2075	1950	2136	1889
AL669831.6	164	289	315	248	268	253	261	256	254	182	315	167	309	312	258	239	268	274	254	236	210	137	261	265	224	289
AL645608.6	1635	1541	1285	1644	1777	1751	1426	1855	1773	972	1258	1733	1532	1708	1745	1774	1901	1653	1551	1848	765	457	1708	1526	1587	1614
AL645608.2	508	518	379	568	526	543	458	505	449	503	570	543	466	754	588	578	572	470	457	589	561	352	588	459	625	615
AL645608.4	9925	9340	10423	8335	10244	8694	8735	8387	8129	13136	8919	8119	10593	8472	8573	9323	9297	8628	9798	8568	13115	15573	9337	9698	7904	9266
LINC02593	286	246	272	211	247	201	208	228	232	282	360	252	288	271	291	170	185	228	182	286	254	210	183	300	324	250
SAMD11	895	868	999	1101	987	965	965	852	1002	1053	869	1074	947	978	1037	1011	928	1137	897	981	985	775	995	824	873	971
NOC2L	2370	2193	1781	2333	2192	2362	2361	2222	2474	1817	2198	2208	2261	2244	2348	2362	2516	2173	2465	2270	1525	855	2131	2002	2093	1941
KLHL17	0	4	3	0	5	7	5	7	7	0	4	0	1	0	11	6	2	24	7	15	17	19	5	2	0	9
PLEKHN1	16	18	12	9	7	20	9	11	5	6	0	18	14	0	4	7	6	12	9	12	11	3	8	15	14	8
PERM1	19	0	0	0	0	8	2	5	0	5	13	0	0	0	0	1	1	26	5	4	25	33	71	37	159	47
AL645608.7	0	0	1	0	0	0	0	0	0	0	0	0	0	0	0	0	0	0	0	0	0	0	0	0	0	0
HES4	178	268	197	170	281	238	159	219	234	180	142	205	218	175	202	223	229	154	172	280	159	112	228	191	147	226
ISG15	1121	1189	1019	1021	1094	1081	1110	1131	1043	1090	1056	945	1073	1336	1061	1194	1074	1433	1278	1070	1103	1070	1206	1137	1190	1119
AL645608.3	1147	1702	1200	1695	1796	1982	1724	1896	1671	1387	1434	1855	1758	1983	1991	1823	1897	1638	1857	2017	1083	1039	1729	1500	1671	1615
AL645608.1	0	0	0	0	0	0	0	0	0	0	0	0	0	0	0	0	0	0	0	0	0	0	0	0	0	0
AGRN	10	0	2	16	0	9	4	2	13	4	0	0	0	0	2	7	3	0	0	5	0	0	5	5	0	5
AL645608.5	482	409	346	365	467	384	527	447	481	397	426	296	403	492	521	539	503	469	432	508	346	255	473	478	359	349
AL390719.1	927	945	1012	877	770	973	916	939	1051	883	1019	1138	1141	930	994	988	986	1049	1012	959	941	1026	1017	1077	1017	930
AL645608.8	4	0	0	0	0	0	0	3	0	0	0	0	0	0	0	0	0	0	0	0	0	0	0	0	0	2
RNF223	2712	3162	2854	2860	2952	2785	2826	2823	3047	2234	2570	2431	3260	2811	2614	2961	3051	2715	2904	2886	2414	2222	2790	3164	2684	2745
C1orf159	97	157	159	214	233	227	264	285	262	209	173	166	153	296	210	255	208	125	201	339	184	168	216	206	115	233
AL390719.3	3102	2944	2765	2484	2986	2941	2825	2741	3140	3019	2301	3089	2966	2806	2949	3369	3120	3204	2942	3296	2983	3201	3080	2767	3024	2715
LINC01342	141	239	200	297	238	281	365	326	303	276	165	273	186	222	223	275	263	223	221	340	246	175	266	354	316	293
MIR200B	0	0	0	0	0	3	0	0	0	0	0	0	2	0	0	0	0	0	0	0	0	4	0	0	0	0
MIR200A	1111	1241	1555	1214	1154	1234	1415	1308	1169	1373	1597	1427	1523	1426	1308	1346	1209	1537	1306	1296	1888	1915	1392	1293	1397	1176
MIR429	164	329	277	275	390	323	308	303	335	237	321	325	360	395	254	290	296	351	321	403	264	178	365	326	398	345
AL390719.2	0	7	9	38	7	7	9	10	6	2	22	8	3	16	7	0	7	0	9	3	0	0	22	5	34	10
TTLL10-AS1	18	6	8	9	1	4	5	7	0	3	31	0	9	0	0	1	2	0	12	48	0	8	8	1	5	0
TTLL10	295	568	561	574	506	517	582	516	595	455	799	439	634	758	547	533	545	531	559	526	460	480	430	563	518	628
TNFRSF18	466	639	548	642	542	551	630	573	686	478	584	743	585	654	627	559	650	569	709	627	534	311	589	523	566	622
TNFRSF4	7	50	44	34	75	67	33	46	52	64	75	31	55	58	53	60	56	61	47	42	64	33	35	56	14	64
SDF4	74	85	78	96	64	59	31	62	63	51	49	41	54	104	43	62	53	58	68	53	54	30	47	63	29	63
B3GALT6	422	449	522	520	468	454	432	545	483	520	287	397	443	536	496	528	471	647	439	476	567	393	512	463	507	517
C1QTNF12	924	974	1160	729	970	940	891	923	828	831	1137	885	1050	943	930	853	903	929	843	937	798	809	859	977	1055	849
AL162741.1	1128	1260	1385	1417	1118	1408	1568	1391	1478	1567	1217	1539	1412	1397	1702	1376	1401	1430	1384	1518	1122	1101	1372	1332	1158	1438
UBE2J2	1234	1208	1408	1248	1179	1268	1253	1188	1186	1419	1482	1269	1123	1162	1079	1248	1087	1421	1127	1247	1462	1668	1264	1237	1267	1262
LINC01786	226	190	135	228	129	129	147	152	139	154	119	203	168	191	172	197	183	162	177	235	201	93	234	156	159	176
SCNN1D	838	878	813	617	823	850	773	823	1026	852	702	803	831	1075	862	994	883	875	915	1032	613	509	988	798	1135	840
ACAP3	1969	2133	2233	2206	2037	2199	1847	2165	1888	1455	1949	1930	2589	2191	2174	2019	2358	1764	2367	2151	1429	1276	1806	2136	1654	2001
MIR6726	416	334	338	336	318	337	312	296	316	234	571	340	409	346	393	333	347	302	302	310	321	138	352	483	253	358
PUSL1	20	25	20	0	44	43	8	35	54	25	0	12	31	10	26	36	23	18	18	23	15	0	21	7	23	22
INTS11	0	0	0	0	0	0	0	0	0	0	0	0	0	0	0	0	0	0	0	0	0	0	0	0	0	7
MIR6727	409	271	224	366	274	294	314	262	317	277	320	286	209	367	348	269	274	272	269	297	313	373	333	240	441	314
AL139287.1	141	169	271	240	226	195	245	263	199	201	208	245	213	249	226	182	231	147	178	198	222	158	209	202	164	244
CPTP	610	539	511	556	650	606	644	576	560	394	572	411	603	638	624	609	641	431	643	593	522	384	662	625	547	537
TAS1R3	57	98	108	114	93	110	94	62	51	33	83	88	36	29	40	51	64	22	82	72	68	49	74	92	32	69
DVL1	3712	4052	3578	4161	3772	3689	3595	3809	4158	3522	3474	4049	3730	4471	4453	3953	4133	4034	4050	4081	3924	4079	3957	3677	4045	3743
MIR6808	1230	1177	1484	1233	1259	1051	1179	1097	1196	1269	1441	1002	1349	1236	1242	1206	1192	1218	1153	1270	1436	1757	1225	1328	1230	1307
MXRA8	407	382	487	222	372	281	280	374	351	179	408	379	431	324	348	300	323	277	268	303	261	160	394	380	383	341
AURKAIP1	875	947	786	1134	921	1111	981	1023	1174	859	699	1448	954	1077	1245	1043	1068	980	1136	1132	520	565	1197	968	856	1001
NDUFB4P8	172	229	230	234	284	284	270	272	238	168	420	311	235	359	246	308	248	357	311	259	308	209	334	292	151	258
CCNL2	1259	1464	1327	1722	1326	1533	1116	1462	1415	821	886	1140	1475	1414	1119	1324	1689	1136	1434	1441	941	915	1125	1210	1180	1418
MRPL20-AS1	2219	2316	1835	2685	2193	2092	2033	2175	2343	1917	2212	2639	2030	2345	2451	2532	2435	2549	2300	2242	1722	1701	2385	2116	2147	2210
MRPL20	241	174	132	151	181	185	141	207	186	184	221	143	149	111	166	113	163	105	188	218	217	191	158	164	201	160
RN7SL657P	2226	2323	2580	2250	2318	2203	2184	2245	2394	2352	1909	2210	2449	2184	2261	2426	2397	2388	2379	2189	2443	2340	2419	2482	2147	2306
AL391244.2	5141	6941	7281	6184	6677	7076	6737	6451	6594	5148	4812	6608	7390	6158	6362	5887	6486	6790	6418	6404	5622	6055	6084	6095	6117	6607
ANKRD65	705	707	573	740	759	739	771	671	782	607	697	783	652	762	746	744	733	627	770	803	511	435	658	610	666	746
AL391244.1	2239	2779	2330	2577	2592	3158	3141	3012	3014	2823	2544	2599	2749	3244	2467	2742	2917	2641	2705	3152	2631	2479	3108	2560	2655	2659
TMEM88B	6	12	1	0	1	12	1	15	2	4	6	0	10	23	4	7	2	0	5	2	0	0	2	5	0	0
LINC01770	0	0	0	0	0	0	0	0	0	0	0	0	0	0	0	0	0	0	0	0	0	0	0	0	0	0
VWA1	2352	2284	2417	2588	2240	2618	2762	2298	2538	2453	2180	2509	2406	2680	2447	2741	2704	2789	2645	2783	2578	1928	2565	2344	2464	2319
ATAD3C	894	806	1254	749	964	751	960	754	876	875	1141	1088	1039	806	924	864	849	909	808	826	959	1076	829	909	949	898
ATAD3B	3152	2148	2784	2167	1887	1689	1882	1762	1825	1902	3008	2232	1918	1613	1696	1687	1778	1755	1599	1404	2774	2679	2577	2587	2534	2530
AL645728.2	701	520	585	383	465	393	459	451	454	475	608	406	598	539	497	435	438	359	418	520	505	407	444	528	614	455
ATAD3A	2768	2809	3058	2992	2850	2539	3008	2675	2646	3050	2426	2998	2867	2841	3015	3313	3052	3377	2918	2887	2740	2102	3077	2732	2990	2550
TMEM240	0	0	0	0	0	0	0	0	3	1	0	0	0	0	0	0	0	0	0	0	0	0	0	0	0	0
SSU72	0	0	0	0	0	0	0	0	0	0	0	0	0	0	0	0	0	0	0	0	0	0	0	0	0	0
AL645728.1	135	221	233	254	294	254	251	231	265	190	306	294	235	341	238	196	236	378	222	253	292	173	242	318	317	200
AL691432.3	0	0	0	0	0	0	0	0	0	0	0	0	0	0	0	0	0	0	0	0	0	0	0	0	0	0
FNDC10	0	0	0	0	0	0	0	0	0	0	0	0	0	0	0	0	0	0	0	0	0	0	0	0	0	0
AL691432.4	242	301	366	292	425	436	514	432	491	309	250	420	490	388	349	335	308	384	392	461	198	151	285	294	403	347
AL691432.2	3384	4098	3694	4071	3911	4684	4010	4222	4382	3297	3286	3515	3826	4105	3903	3931	4238	3174	4071	4154	3924	2911	4017	3712	3760	3904
MIB2	0	2	0	0	0	0	0	0	5	0	0	0	0	0	0	1	0	14	1	0	0	0	0	0	0	0
MMP23B	624	792	612	985	704	840	816	720	749	609	842	792	774	722	789	792	768	843	700	730	528	302	750	654	824	743
CDK11B	3785	4059	4305	3758	3460	3668	3950	3715	4068	3226	3670	3354	4029	3906	3662	3756	3932	3791	3742	3689	3076	2168	3835	3618	3594	3748
FO704657.1	1231	1368	1610	1104	1479	1283	1272	1437	1355	1182	1721	1555	1665	1278	1405	1269	1263	1388	1304	1460	1403	1348	1349	1525	1521	1299
SLC35E2B	61	60	64	32	71	69	56	61	70	68	43	34	100	51	131	65	57	71	77	47	31	24	47	87	46	76
AL691432.1	654	944	978	775	864	946	1129	1007	886	970	506	1041	1091	761	895	890	841	1137	820	1001	704	478	846	922	839	747
MMP23A	0	0	4	0	0	0	4	2	7	0	0	0	0	0	0	0	2	0	0	1	0	0	0	0	0	0
CDK11A	5	29	16	7	41	17	15	11	22	2	0	11	12	39	25	18	13	12	4	22	26	13	19	17	20	27
AL031282.2	491	548	456	407	489	727	724	624	666	530	450	551	475	640	660	535	616	526	555	703	751	600	632	570	620	613
AL031282.1	0	32	32	23	15	31	28	23	59	35	8	15	21	28	37	36	30	0	27	24	21	7	32	27	21	24
SLC35E2A	225	311	247	335	269	392	256	365	360	232	209	220	346	468	529	301	400	240	317	350	186	152	245	343	362	312
NADK	514	666	379	721	575	577	432	558	528	470	492	618	517	600	588	513	532	401	462	570	387	429	572	530	447	529
GNB1	610	582	484	575	503	512	517	604	531	516	699	619	522	516	600	571	568	463	571	576	505	294	649	476	535	558
AL109917.1	510	405	523	411	401	536	593	552	519	501	521	378	462	553	350	356	378	445	417	501	368	487	534	515	777	516
CALML6	11	4	11	20	3	0	0	0	5	0	0	0	0	0	0	1	1	15	4	1	8	0	6	12	9	0
TMEM52	1362	1688	1219	1908	1657	1773	1533	1721	1666	1275	1364	1499	1380	1806	1882	1848	1814	1867	1751	1718	1015	674	1631	1610	1813	1713
CFAP74	0	3	3	0	2	8	2	7	0	0	0	0	1	32	8	3	0	0	3	6	4	0	7	3	7	4
AL391845.2	531	777	764	765	775	702	658	659	816	606	685	605	707	735	722	684	747	753	747	784	730	609	791	722	710	842
GABRD	8	1	0	0	3	0	0	0	0	6	0	13	4	0	0	1	8	0	0	6	6	0	1	0	0	8
AL391845.1	542	449	458	469	608	572	561	524	534	559	470	593	456	349	751	618	527	606	481	562	436	289	613	555	509	563
PRKCZ	98	106	120	150	118	186	134	121	195	96	79	176	89	161	119	123	142	82	136	137	124	80	148	117	111	176
AL590822.2	1140	1277	1518	1281	1282	1316	1526	1235	1303	1283	1386	1164	1600	1416	1449	1344	1370	1116	1222	1218	1618	1746	1347	1656	1331	1308
PRKCZ-AS1	1065	1091	1107	1228	1111	1116	1133	983	1096	1129	891	1240	994	1325	1420	1125	1138	1213	1306	1195	940	749	1070	1188	1168	1105
FAAP20	0	0	0	0	0	0	0	0	0	0	0	0	0	0	0	0	0	0	0	0	0	0	0	0	0	0
AL590822.1	232	212	207	198	214	214	240	292	216	205	356	281	223	204	229	225	264	249	287	241	201	144	250	280	222	213
SKI	434	381	368	381	281	387	368	270	374	192	324	241	396	192	298	302	318	202	267	325	379	387	305	266	383	301
AL590822.3	1532	1485	1534	1457	1552	1333	1466	1411	1412	940	1531	1349	1690	1483	1525	1541	1426	1353	1464	1516	1208	1383	1375	1411	1346	1535
MORN1	1373	1726	1310	1572	1650	1644	1506	1420	1613	1272	1652	1384	1617	1675	1673	1651	1682	1679	1534	1546	1367	1096	1719	1578	1726	1647
AL589739.1	562	494	390	320	420	422	428	446	388	349	630	518	557	542	539	446	421	464	444	391	429	194	522	525	578	458
AL513477.1	1517	1790	1591	1918	1727	1621	1628	1649	1747	1183	1651	1300	1843	1833	1592	1542	1672	1762	1645	1615	1284	703	1671	1798	1620	1540
AL513477.2	5	21	18	14	12	22	33	28	17	44	13	40	26	13	16	30	36	29	48	19	9	42	48	41	22	35
RER1	697	847	800	851	828	900	901	947	894	757	992	733	825	810	799	869	866	747	809	920	894	795	671	734	845	720
PEX10	311	351	279	238	290	333	332	311	329	339	306	380	342	379	325	356	319	314	290	324	302	299	345	337	208	226
PLCH2	0	0	0	0	0	0	0	0	0	0	0	0	0	0	0	0	0	0	0	0	0	0	0	0	0	0
AL139246.1	773	1035	927	1090	833	1093	1014	1059	1092	874	1063	929	1003	1307	1048	1055	1026	970	1054	1145	996	921	907	941	1006	878
AL139246.4	24	41	43	67	74	55	64	54	27	55	22	26	66	27	34	43	37	23	58	63	28	55	54	42	37	46
PANK4	0	0	0	0	9	0	0	3	0	0	0	0	0	0	0	0	0	0	3	0	0	0	0	0	0	0
HES5	0	6	9	0	0	0	0	0	0	0	0	0	0	0	0	2	11	0	1	3	0	0	4	6	14	15
AL139246.5	757	814	900	777	805	884	971	898	893	757	774	953	957	875	872	917	862	646	852	840	749	981	918	856	914	881
TNFRSF14-AS1	165	213	178	191	201	184	142	146	183	132	178	210	205	301	262	177	222	199	225	174	128	114	241	197	177	220
TNFRSF14	1389	1431	1838	1217	1319	1210	1374	1207	1333	1504	1568	1715	1712	1250	1546	1468	1373	1405	1437	1349	1763	2191	1353	1492	1636	1374
AL139246.2	4	7	11	0	5	20	25	19	34	26	19	15	13	14	7	17	16	9	10	43	22	31	18	8	23	23
AL139246.3	3709	4271	3253	4170	3873	4052	3581	3967	3961	3055	3667	3865	4132	4446	4523	4350	4144	4043	4110	4140	2841	1582	3902	4041	4063	4125
PRXL2B	22	33	33	62	21	13	22	24	31	27	20	0	14	36	19	33	21	0	37	26	30	18	15	9	13	23
MMEL1	0	0	0	0	0	0	1	0	0	0	0	0	4	0	0	0	0	0	0	0	0	0	0	4	0	0
AL831784.1	2908	3752	2940	3860	3379	3514	3116	3425	3764	1903	3169	3270	4000	3886	3310	3561	3884	3177	3769	3765	2331	1316	3386	3419	2729	3534
TTC34	0	0	0	0	0	0	0	0	0	0	0	0	0	0	0	0	0	0	0	0	0	0	0	0	0	0
AC242022.2	455	621	527	494	475	600	508	668	685	594	454	527	516	555	586	476	584	516	610	698	488	407	663	653	792	628
AC242022.1	51	73	97	65	96	113	111	88	96	87	114	60	121	78	98	68	88	92	87	64	91	148	88	78	159	78
AL592464.2	86	58	75	53	40	75	65	55	71	86	86	33	47	82	45	59	69	0	53	70	69	45	138	84	89	90
AL592464.3	0	0	0	0	0	0	0	0	0	0	0	0	0	0	0	0	0	0	0	0	0	0	0	0	0	0
AL592464.1	48	23	17	7	41	44	35	9	39	30	33	3	36	52	20	41	18	55	44	69	28	39	53	37	29	41
AL589702.1	0	9	5	0	0	4	7	2	0	0	1	0	13	1	9	0	14	0	2	5	0	0	8	8	19	9
ACTRT2	322	386	346	323	334	379	339	385	355	398	311	455	344	348	356	404	392	467	350	451	241	407	375	421	375	308
PRDM16-DT	0	0	0	0	8	3	0	4	1	7	0	0	1	0	0	1	0	0	2	1	0	0	0	5	0	4
PRDM16	0	10	3	7	7	4	3	5	18	8	0	14	5	9	0	4	16	17	11	4	5	0	4	5	0	11
MIR4251	383	349	504	399	360	365	357	351	397	382	477	446	419	574	443	407	376	577	455	395	497	484	362	417	364	426
AL008733.1	2250	1892	1955	1545	1706	1557	1835	1700	1674	1657	2283	1971	2324	2002	1785	1585	1741	1506	1651	1745	2227	1575	1819	2116	2029	1821
AL512383.1	1130	819	840	618	706	679	574	765	722	547	1255	972	954	750	899	636	717	572	670	904	822	605	776	847	957	786
AL590438.1	196	259	182	235	232	209	239	225	204	179	227	238	267	232	216	235	246	315	258	232	198	166	215	240	179	230
AL354743.2	83	110	157	156	133	132	136	141	147	111	145	84	136	218	121	79	114	149	123	97	152	157	134	151	193	117
AL354743.1	1114	1060	1253	975	1286	975	1160	958	1300	1059	1175	1051	1249	1077	987	1020	1109	988	957	999	937	1144	1021	1063	1132	978
ARHGEF16	1613	1324	1650	1316	1388	1165	1453	1303	1378	1028	1726	1365	1606	1670	1366	1468	1337	1353	1363	1286	1361	1349	1494	1691	1658	1465
AL512413.1	481	571	506	440	485	552	506	531	521	384	353	805	547	691	620	473	592	432	532	557	339	193	551	529	554	496
MEGF6	2409	2749	2778	2872	2338	2359	2640	2571	2576	2393	2515	2742	3200	2862	2747	2914	3125	3153	3074	2652	2546	2251	2553	2817	2775	2459
MIR551A	0	0	9	0	0	0	0	3	5	10	0	0	0	0	0	0	0	0	7	21	0	0	0	0	0	0
AL513320.1	871	984	785	691	933	889	833	866	935	419	830	1038	1001	891	724	798	907	680	938	905	552	256	882	874	1222	943
TPRG1L	289	232	207	161	151	222	246	190	168	158	297	257	180	182	216	243	197	310	201	170	277	185	246	252	347	265
WRAP73	2651	2776	2242	2608	2749	2380	2528	2400	2606	2294	3279	2773	2661	3226	3007	2668	3047	3211	2854	2735	2006	1730	2831	2489	2718	2569
TP73	0	1	1	0	0	0	2	8	4	12	0	0	2	37	0	2	2	0	0	2	0	0	3	3	0	4
AL136528.1	13	17	31	43	33	23	18	9	30	13	1	0	17	42	10	32	13	32	22	40	7	16	35	16	13	35
AL136528.2	2457	2852	3060	2640	2796	2783	3080	2919	3093	3067	2528	3210	2871	2985	2842	3256	2940	3127	2962	2972	3209	1898	3021	3055	3063	2923
TP73-AS1	223	272	274	265	336	269	227	234	311	368	220	306	300	188	235	258	284	204	359	316	405	225	260	245	193	306
RF02197	140	207	191	160	218	219	239	191	204	173	126	235	198	210	210	181	188	219	248	239	143	201	210	190	219	198
CCDC27	343	265	272	383	330	361	343	246	252	303	269	237	296	277	293	265	321	271	271	317	217	193	295	348	236	331
SMIM1	7	3	0	0	0	1	5	0	0	2	0	0	0	0	0	0	2	0	2	3	8	24	3	6	34	4
LRRC47	1532	1350	1469	1257	1350	1157	1269	1184	1257	1369	1944	1670	1547	1629	1570	1366	1325	1284	1225	1435	1580	1560	1450	1267	1454	1274
RN7SL574P	2655	2714	2567	2930	2504	2319	2648	2455	2634	2115	2980	2487	2847	2703	2874	2818	2807	3114	2600	2580	2098	1474	2968	2775	2794	2440
AL365330.1	0	0	0	0	0	0	0	0	0	0	0	0	3	0	0	0	0	0	0	0	0	0	0	0	0	5
CEP104	0	0	0	0	0	0	0	0	1	0	0	0	0	0	0	0	0	0	0	0	0	0	0	0	0	0
DFFB	114	70	42	42	33	35	43	66	81	15	42	56	89	132	40	67	53	123	59	56	39	166	66	53	60	89
C1orf174	2702	3641	3081	3615	3176	3309	3051	2736	3292	2439	2844	2817	3595	3632	3233	3175	3521	3388	3442	3424	2161	1575	3094	3277	3550	3320
LINC01134	46	124	81	110	135	150	147	102	161	66	79	113	160	129	188	165	212	190	200	224	66	44	137	95	68	94
LINC01346	1989	2081	1796	2183	1948	2053	2033	2036	2147	1955	1782	1827	1844	2257	2156	2204	2255	1945	2277	2303	1890	1011	2238	1998	1855	1899
LINC01345	468	580	610	604	632	749	693	636	756	584	493	590	610	506	493	553	490	443	430	651	595	425	598	534	748	658
AL805961.1	2455	2380	1792	2380	2389	2405	2075	2365	2460	1626	1963	2690	2334	2359	2311	2252	2458	2098	2398	2309	1370	1478	2347	2296	2176	2345
AL805961.2	89	44	83	20	51	61	57	40	54	42	24	49	58	41	52	51	64	38	60	70	37	34	47	35	77	37
EEF1DP6	772	696	567	609	680	560	654	619	692	638	991	820	696	832	759	635	729	571	608	741	511	486	723	686	815	702
LINC01777	0	3	0	0	6	0	0	0	1	3	0	0	0	0	4	0	1	0	2	1	0	0	5	0	0	0
AL355602.1	231	216	220	242	239	205	238	206	211	269	144	324	217	270	202	212	206	176	194	214	202	309	227	193	232	225
Z98747.1	258	327	364	248	289	294	304	323	340	389	332	279	327	303	351	310	326	327	309	321	361	416	329	347	421	290
LINC01646	93	191	132	227	145	194	227	198	203	307	118	167	206	234	214	218	284	333	214	266	167	176	229	180	215	217
AJAP1	576	512	456	507	506	520	389	470	539	369	408	489	532	505	468	488	523	635	561	509	420	234	648	530	563	456
Z98886.1	0	0	0	0	0	0	0	0	0	0	0	0	0	0	0	0	0	0	0	0	0	0	0	0	0	0
BX005132.2	8868	11878	10810	11250	10619	11457	10195	11300	10640	8561	9367	9621	13058	11349	10925	11011	11305	9242	11561	9916	9017	8764	11257	11632	9335	11684
BX005132.1	1815	2102	1957	2337	1728	2019	1787	2124	2078	1701	2005	2211	2097	2661	2039	1898	2143	2163	2173	2012	1949	1980	2258	1857	2028	2000
AL691497.1	14	13	12	11	2	26	26	22	1	15	32	16	6	0	3	12	13	0	8	27	2	0	13	1	9	8
AL139823.1	963	772	914	532	497	691	570	670	669	905	1038	648	588	558	659	529	561	796	631	961	1076	1642	851	773	710	888
Z98259.3	5092	5839	5551	5138	5737	5437	5011	5711	5054	2675	5109	6068	7822	6344	5797	4914	5825	4625	5625	5409	3717	2442	5185	5640	5516	5772
Z98259.2	11	1	4	4	1	9	8	0	3	5	0	29	7	20	6	12	3	3	17	8	40	0	9	6	15	3
Z98259.1	1026	1166	1276	1210	1012	1148	960	1233	1164	954	1009	1077	1347	1359	1021	1146	1116	883	1102	1222	1033	695	1078	1179	1183	1130
Z97988.2	644	972	869	832	878	792	782	770	881	400	896	737	1015	1035	949	868	916	959	874	874	652	262	791	868	759	874
AL365255.1	424	533	353	500	514	499	430	482	563	479	488	471	486	322	533	437	502	577	582	536	378	198	459	488	545	545
Z97988.1	7435	6234	5715	6560	5973	5790	6069	5498	6797	6204	6361	5794	5436	6464	6528	6671	6768	6266	6162	6443	6357	8023	6835	5485	6367	5741
MIR4689	11573	11361	13515	11036	14226	11312	11569	11711	12282	14081	12323	14459	11230	9985	11104	12987	12096	12550	12352	12434	14703	14990	11827	11155	10887	12136
NPHP4	20750	22023	18142	24539	21189	20905	20783	20114	23474	17347	19182	20843	21208	24075	23536	24005	24019	22612	22394	21872	16129	11732	22533	21594	21341	21242
KCNAB2	1752	2344	1742	2692	2257	2314	2136	2191	2281	1516	1734	2496	2266	2617	2450	2455	2403	2319	2305	2466	1278	853	2265	2253	2192	2126
CHD5	562	698	447	600	686	625	530	717	712	430	559	471	665	575	643	605	797	595	784	731	339	163	621	591	645	742
AL031847.2	42	29	7	60	19	7	7	13	12	7	41	30	26	26	36	15	56	0	21	26	2	6	16	9	5	27
RPL22	0	0	0	0	0	0	0	0	0	0	0	0	0	0	0	2	0	0	0	0	0	0	0	0	0	0
AL031847.1	37	38	20	53	25	17	9	9	21	23	11	36	15	15	15	25	13	9	22	12	36	0	33	19	51	60
RNF207	0	0	0	0	0	0	0	0	0	0	0	0	0	0	2	0	0	0	0	0	0	0	0	0	0	0
ICMT	233	401	322	317	340	338	329	244	309	270	367	402	353	343	338	351	317	214	347	344	406	470	420	339	374	323
LINC00337	81	56	78	27	36	77	47	49	89	45	21	24	41	35	23	25	34	55	48	59	71	68	44	54	108	54
HES3	431	405	351	379	354	409	340	408	483	293	333	454	488	449	443	385	426	492	383	424	307	257	493	395	385	383
GPR153	1029	1052	885	1103	1007	1089	1204	1139	1246	984	928	1071	953	1149	1324	1161	1184	1345	1220	1246	856	686	1148	1075	1111	1068
ACOT7	0	4	4	0	4	7	0	2	11	4	0	3	14	0	14	5	4	2	2	9	0	0	0	6	1	0
AL031848.2	2518	2536	2361	2398	2401	2458	2362	2245	2636	2075	2515	2393	2631	2668	2660	2298	2646	2427	2669	2764	2241	2458	2590	2403	2418	2676
HES2	2092	2606	1951	2432	2080	2193	2227	2374	2409	2003	2440	2281	2345	2659	2607	2428	2496	2648	2339	2417	1942	1320	2186	2305	2355	2102
ESPN	152	120	86	45	83	103	57	97	99	69	92	112	75	78	76	91	111	95	105	89	177	60	115	90	117	119
MIR4252	221	200	227	293	270	242	234	243	210	172	189	199	227	255	200	267	254	154	267	258	185	117	194	240	217	265
AL031848.1	543	708	647	785	672	616	764	725	730	590	668	899	660	679	770	788	707	733	741	731	555	623	704	721	812	601
TNFRSF25	830	941	844	772	659	835	753	844	872	898	961	788	785	768	951	931	866	1089	849	920	1083	1488	1009	801	774	782
PLEKHG5	3650	4014	3425	3953	3558	3536	3467	3771	3839	3589	3366	4093	3633	4136	4040	3926	4098	3916	3905	4269	3432	2746	3949	3850	3399	3893
NOL9	2995	3115	3502	3179	3084	2967	3346	2984	3515	2932	2960	3252	3364	2935	2874	3370	3267	3444	3127	2931	3323	3212	3330	3069	3351	3235
RNU6-731P	396	556	496	670	473	631	619	624	546	577	417	746	489	649	536	673	528	600	640	614	434	380	571	565	475	576
AL591866.1	7754	7943	7535	8183	7570	7438	7982	7447	8159	8294	6823	7179	7469	7070	7868	7782	7686	7892	7100	7311	7964	6860	8596	8355	8149	7849
TAS1R1	0	0	2	0	5	0	5	0	4	0	2	15	2	0	0	1	0	0	0	1	7	0	1	0	0	5
ZBTB48	772	1089	999	930	1183	1341	1001	1084	1224	816	970	1064	1193	1003	1016	1044	1116	960	1104	1195	867	646	1142	926	1086	1080
KLHL21	1364	1184	1383	824	1084	1017	1003	1185	1004	1137	1661	1348	1316	1235	1122	1029	1045	891	975	1218	1153	916	1342	1248	1352	1215
PHF13	0	3	9	0	0	16	0	3	5	4	7	0	0	0	2	1	2	0	1	5	3	0	10	4	4	0
THAP3	70	94	66	69	83	111	111	88	150	77	130	89	120	152	99	106	118	203	116	108	59	62	127	123	164	98
DNAJC11	17	0	12	12	6	2	4	5	9	2	0	10	5	6	11	3	2	0	1	74	0	14	4	20	11	9
LINC01672	2896	2690	2493	2258	2608	2365	2288	2563	2526	1568	2845	2672	2956	2520	2663	2214	2264	1962	2155	2488	1963	1085	2306	2530	2648	2431
AL591163.1	3496	3058	4676	2322	3520	5039	5576	5983	5201	3729	4889	3705	3786	2524	3142	2499	2508	2276	3374	5654	3405	4163	3280	3541	3925	2981
CAMTA1-DT	267	411	487	549	455	414	414	363	514	406	598	405	496	390	400	425	375	481	390	350	377	390	435	381	405	472
CAMTA1	11	0	0	0	0	0	0	0	9	1	0	0	0	0	0	2	3	0	8	1	0	0	6	0	2	2
AL590128.1	10227	10466	8116	11182	10042	9957	9257	9102	10233	8146	9460	9469	9652	10634	10503	10727	10342	9441	9642	9178	7797	5258	10788	10265	8812	10201
AL512330.1	0	8	2	1	16	8	12	6	3	11	0	0	0	25	0	3	0	0	5	0	5	0	3	1	0	11
RNU1-8P	134	175	165	169	139	118	121	164	192	83	124	215	136	242	162	147	150	75	162	235	133	176	151	152	131	190
CAMTA1-IT1	326	552	633	375	540	1174	1427	1425	1299	903	885	482	573	364	535	518	543	384	613	897	884	640	558	689	842	866
Z97987.1	220	240	325	98	251	208	234	217	283	207	261	304	270	251	209	233	219	249	220	219	279	229	245	268	220	219
AL365194.1	77	91	97	126	129	187	166	184	212	144	104	50	87	72	124	135	92	83	91	180	102	77	153	123	127	101
AL359881.3	681	609	471	490	600	584	625	613	498	521	611	552	501	464	521	637	558	654	542	475	443	613	585	560	744	531
AL359881.2	2157	2548	2360	2654	2302	2129	2175	2382	2445	2037	2195	2228	2536	2495	2482	2571	2485	2524	2547	2321	2468	1590	2642	2365	2277	2418
AL359881.1	467	677	656	740	673	589	502	596	655	492	587	625	623	667	841	566	673	428	740	835	628	425	658	710	519	544
VAMP3	1164	1587	1172	1484	1491	1458	1236	1605	1506	812	1330	1492	1708	1630	1296	1443	1821	1293	1636	1474	807	380	1433	1431	1404	1348
Z98884.2	0	1	0	0	5	2	0	2	3	1	0	0	0	0	0	1	3	14	4	4	0	0	0	0	15	0
PER3	858	1311	1084	1321	1344	1311	1397	1459	1335	1111	918	1313	1239	1324	1260	1418	1285	1355	1380	1343	995	681	1186	1082	948	1351
Z98884.1	600	733	787	580	603	787	730	747	765	833	616	820	779	663	706	676	716	738	699	793	620	869	656	797	626	712
UTS2	655	655	602	752	677	675	569	652	627	488	760	813	778	759	652	673	636	473	719	690	586	254	770	699	634	672
TNFRSF9	7023	10107	10165	9097	10115	12621	11175	11049	10816	6114	6855	9142	11117	9473	8218	7860	9095	7620	8583	9754	5360	3880	8322	9388	8379	9440
AL009183.1	30	53	66	25	78	61	72	28	84	59	0	51	53	58	34	72	81	53	109	95	139	6	26	66	55	27
PARK7	0	1	6	1	3	2	0	3	2	0	19	0	1	0	0	4	4	0	0	3	3	0	1	6	0	20
RF00019	2232	2494	2438	2534	2357	2514	2203	2286	2469	2077	2229	2162	2609	2368	2522	2311	2530	2402	2385	2486	2067	1929	2476	2649	2220	2226
AL034417.4	886	916	746	1029	1077	934	893	858	769	730	945	777	904	1281	1121	917	1086	792	985	963	634	554	784	823	801	916
AL034417.3	306	347	390	353	291	358	360	317	342	344	301	299	392	360	336	319	313	316	315	342	267	274	299	411	447	353
ERRFI1	166	210	195	142	138	178	176	258	201	168	133	244	232	128	168	177	184	108	161	186	227	122	218	164	219	188
AL034417.2	494	579	562	699	524	598	553	541	602	502	485	614	508	631	694	614	620	644	620	619	572	337	508	488	647	622
AL034417.1	1665	1972	1358	1907	1820	1987	1867	1994	1907	1428	1590	2070	1796	1820	1816	1892	2023	1866	1777	1820	1495	973	1716	1867	1660	1889
AL358876.1	1686	1176	1433	1023	1189	1027	1139	1093	1176	883	1512	1528	1465	1166	1346	1219	1194	1215	1100	1199	1295	1127	1401	1372	1443	1353
LINC01714	332	314	275	245	266	299	284	300	364	241	235	301	266	298	302	276	338	274	280	336	181	178	293	373	467	381
RNU1-7P	267	183	206	235	343	230	288	245	279	272	149	375	239	308	292	287	228	309	246	280	212	211	301	234	303	260
AL358876.2	1473	1749	1571	1821	1644	1577	1741	1566	1770	1249	1561	1586	1836	1962	1852	1745	1836	1537	1697	1723	1457	1158	1549	1604	1769	1768
RNU6-991P	975	767	756	901	853	680	670	801	788	749	996	803	834	762	819	825	754	767	882	836	627	834	808	763	791	714
SLC45A1	4809	5275	4839	4649	4677	5065	4845	4947	4643	4131	4426	4438	5768	4463	4859	4945	5005	4099	5080	5400	4886	3781	5120	5253	4699	4677
RF00019	0	37	19	18	26	18	21	12	13	23	3	39	37	63	10	17	28	29	37	16	5	33	6	16	17	48
RERE	3	31	44	51	48	223	213	149	140	82	25	27	44	18	27	22	25	55	40	50	13	14	36	61	59	42
RERE-AS1	269	294	241	244	277	233	292	270	360	177	281	323	284	303	213	270	303	213	272	324	311	172	315	324	289	222
RF00599	2743	2543	1730	2980	2266	2152	2045	1976	2273	1919	2397	2553	2083	2776	2389	2475	2450	2149	2577	2443	1914	1637	2339	2197	1996	2178
AL096855.1	607	1071	898	998	910	1142	1359	1266	1217	1679	767	976	1149	832	956	1071	1002	854	1075	1172	1008	986	1267	1092	1505	1538
RPL7P11	141	226	161	196	300	561	421	368	336	212	181	239	161	256	250	268	169	193	202	451	192	120	269	194	241	336
RPL7P7	2097	2440	2465	2218	2084	2372	2203	2225	2420	2119	2000	2369	2659	2338	2562	2177	2305	2702	2468	2192	1802	1774	2318	2331	2241	2180
RF00019	1939	2252	1898	2197	2228	2008	1826	2131	2058	1416	1697	1942	2218	2521	2551	2035	2250	2061	2096	2029	1404	848	2064	2088	1958	2054
AL357552.1	8168	9924	8804	8589	7900	10976	10715	10537	10452	9334	10648	5471	5200	6004	5418	6226	6483	7038	6501	8400	11706	9070	13838	11543	13841	11642
AL357552.2	156	223	237	275	164	219	265	234	227	216	194	255	273	170	197	238	212	256	175	186	222	221	175	223	223	224
RPL23AP19	1189	1396	1462	1387	1353	1194	1325	1334	1428	991	1298	1415	1456	1700	1316	1426	1252	1289	1298	1351	1085	584	1455	1258	1614	1338
ENO1	1312	1105	895	1281	1076	1119	938	1050	1075	824	1000	1254	1132	1331	1179	1107	1290	1235	975	1151	1031	617	1053	1176	1097	1179
MIR6728	1161	1176	923	1437	1294	1252	1197	1147	1201	945	881	1343	1142	1406	1527	1375	1321	1271	1362	1333	821	490	1224	1081	1259	1126
ENO1-AS1	9	1	2	0	5	0	0	5	0	0	0	0	1	0	0	0	0	0	3	3	0	0	1	7	0	0
RNU6-304P	638	883	1076	802	1012	1506	1789	1775	1572	1800	1116	724	803	937	787	849	692	734	983	1263	1275	1878	1009	1024	1202	1233
HMGN2P17	793	930	917	935	856	881	874	903	995	897	774	831	896	948	933	1060	1033	926	974	865	987	932	1087	827	989	856
AL139415.1	0	0	4	0	0	2	0	0	0	0	0	0	0	0	5	3	0	0	1	4	0	0	0	0	0	0
AL139415.2	56	143	115	119	166	174	103	110	136	83	69	105	128	143	172	81	116	56	115	156	83	131	140	83	69	133
CA6	1426	1498	1806	1620	1537	1435	1618	1668	1457	1583	1855	1897	1753	1694	1500	1576	1505	1888	1634	1709	1865	1601	1491	1489	1602	1665
RN7SL451P	15	7	25	42	2	20	6	4	0	19	28	0	6	9	10	11	16	19	6	7	40	35	44	24	36	36
SLC2A7	806	811	876	790	794	918	944	868	848	659	748	723	1110	737	802	843	830	601	742	802	593	532	642	775	805	725
SLC2A5	548	512	406	645	534	582	637	548	581	502	465	498	560	529	655	558	649	781	580	632	413	308	642	540	448	611
RF00424	379	439	383	512	370	399	358	368	391	414	535	444	414	344	382	444	399	375	448	461	453	294	456	448	443	428
GPR157	0	0	0	0	0	0	0	1	11	12	0	0	0	0	2	0	4	0	1	21	5	0	0	4	0	6
MIR34AHG	1454	1693	1674	1705	1738	1746	1569	1604	1523	1181	1304	1522	1896	1969	1709	1645	1909	1406	1803	1725	1490	1329	1754	1804	1746	1592
MIR34A	0	0	0	0	0	0	0	0	0	0	0	0	0	0	0	0	0	0	3	0	0	0	0	0	0	0
LNCTAM34A	1686	2170	1889	2356	1905	2273	2085	2083	2122	1585	1833	2522	2091	2229	2321	2029	2244	2065	2115	2218	1826	1409	2307	1910	2132	1950
H6PD	191	290	356	256	211	555	707	555	523	544	381	380	333	249	309	348	303	457	324	546	248	276	414	436	561	450
SPSB1	1455	1317	1217	1008	1410	1295	937	1399	1136	1119	1369	1472	1340	1288	1463	1280	1192	1228	1325	1450	1313	823	1378	1350	1392	1203
BX323043.1	6440	6929	6386	6387	5751	6538	6264	7191	6891	6677	8055	6880	7869	7876	7322	7210	7851	7351	7203	7308	7046	5880	7151	7569	7097	6595
LINC02606	1054	1318	1161	1416	1046	1208	1258	1169	1228	1103	1100	959	1155	1210	1147	1512	1369	1380	1459	1257	1036	509	1150	1260	979	1068
RNA5SP40	995	1056	869	1080	1202	1210	1055	1136	1127	808	1224	1269	1022	1175	1101	1090	1203	1035	1112	1161	640	563	1117	1147	954	1140
AL928921.1	1486	1702	1625	1499	1318	1470	1561	1397	1419	1119	1393	1356	1527	1323	1414	1594	1523	1145	1374	1569	1288	1013	1754	1578	1396	1440
SLC25A33	1709	1920	1973	2193	1977	1849	1623	1852	2116	2264	2075	2096	1970	1815	1921	2025	1952	2063	2180	2027	2464	2392	1909	1860	1840	1941
AL954705.1	5907	6262	6172	6327	5588	5850	6067	6193	6378	4956	5403	5916	7013	6696	6140	5935	6630	5484	6219	5918	5308	3833	5917	6429	6337	6200
TMEM201	0	0	0	0	0	0	2	0	0	0	0	0	0	0	0	0	0	0	0	0	0	0	1	2	0	0
PIK3CD	187	105	133	91	60	86	127	77	115	91	159	88	79	57	59	128	95	148	68	81	170	150	172	126	111	75
PIK3CD-AS1	1711	1831	2039	1508	1495	1659	1836	1592	1723	1915	2093	1721	1770	1889	1621	1832	1674	1954	1745	1909	2071	2152	1652	1890	1960	1841
AL691449.1	5095	5913	6179	5339	5548	5646	5757	5711	5954	4320	5476	5552	6628	6030	5525	5406	5743	5205	5671	5783	5489	5279	5524	6051	5519	5334
PIK3CD-AS2	1940	2167	1853	2182	1986	1814	1661	1763	2053	1701	1682	1737	1849	1983	2081	2153	1971	1887	2106	1989	1925	1667	1966	1947	2246	1759
CLSTN1	627	814	643	608	792	1043	946	829	862	765	585	884	650	801	721	752	709	763	640	854	752	653	761	656	728	682
MZT1P1	533	488	380	573	419	470	557	466	451	349	473	533	359	535	537	539	487	402	427	462	453	435	439	442	495	415
AL357140.3	3464	2644	2455	3224	2389	2330	2240	2665	2696	2475	3599	3109	2526	2635	2986	2618	2666	2753	2385	2807	2657	1660	2812	2767	2605	2687
CTNNBIP1	160	210	183	321	220	264	178	248	229	179	191	186	223	335	225	254	261	167	212	223	292	104	299	229	199	244
AL357140.1	371	545	505	459	521	517	453	508	425	472	501	568	481	524	607	570	540	631	543	631	402	391	509	608	529	618
AL357140.4	1811	1596	1387	1872	1736	1574	1692	1532	1646	1403	1458	2070	1573	1996	1664	1879	1762	1501	1796	1583	1488	1185	1783	1694	1552	1686
LZIC	1042	1092	1052	1027	1120	1304	1236	1303	1226	965	948	1193	1158	1091	1085	1028	1028	1093	1004	1099	1082	563	1051	1058	1213	1024
AL357140.2	120	156	102	82	119	133	98	117	130	125	188	80	110	114	98	149	121	82	107	158	127	104	131	126	162	191
NMNAT1	1995	1670	1777	1790	1817	1626	1814	1692	1736	1921	2171	1514	1786	1790	1595	1817	1649	1776	1702	1509	2303	2210	1829	1744	1960	1810
RN7SKP269	553	796	793	918	763	780	636	813	788	873	515	697	845	700	716	828	905	488	728	728	882	865	646	777	449	715
TMEM274P	217	282	337	457	376	266	271	305	260	258	232	277	332	448	320	257	349	215	317	231	210	128	306	356	364	364
MIR5697	68	23	25	5	28	30	12	26	35	17	62	3	16	23	33	28	18	0	33	27	49	32	35	48	32	39
AL603962.1	191	210	298	169	278	435	350	308	411	298	203	176	270	170	257	227	200	251	265	380	187	185	318	263	241	243
RBP7	1666	1512	1133	1494	1406	1483	1371	1349	1539	1236	1084	1499	1211	1910	1370	1356	1598	1747	1417	1408	924	1023	1511	1287	1576	1418
UBE4B	220	295	244	311	236	193	320	127	324	157	314	282	309	252	253	354	277	124	241	239	200	178	257	266	298	317
AL590639.1	475	599	678	440	488	584	559	560	607	473	538	489	674	543	633	483	571	661	651	578	546	752	474	681	570	621
PGAM1P11	2427	2938	3335	2723	2630	3027	3227	3044	3365	2987	2958	3005	3192	2937	2805	2730	2987	2905	3020	3017	2918	3489	3161	3223	2798	3080
RNU6-828P	11	2	0	0	1	9	23	13	13	18	0	9	10	0	6	8	3	0	5	19	0	0	8	2	26	16
KIF1B	2346	2223	2141	2065	2450	2313	2524	2387	2533	2401	2203	2222	2021	2558	2430	2526	2289	2417	2308	2332	2268	1951	2797	2187	2235	2631
AL358013.1	1202	1308	986	1632	1243	1396	1259	1114	1430	957	1125	1091	1247	1250	1483	1326	1342	1413	1335	1282	1029	888	1357	1153	1268	1275
RNU6-37P	1009	1163	1041	1211	1035	1084	1067	1120	1193	940	975	1013	1141	1083	1098	1135	1115	892	1049	1134	1055	903	1158	1216	921	944
RN7SL731P	477	491	433	468	467	574	455	465	506	381	563	294	436	433	483	579	587	487	512	447	541	381	458	507	574	509
AL139424.3	45	28	17	4	33	21	44	39	19	24	36	20	31	25	17	13	37	18	38	70	17	38	55	56	53	35
AL139424.2	480	736	694	743	640	606	737	698	730	548	597	726	571	691	741	812	816	745	695	743	604	814	720	735	726	768
PGD	4325	4772	3358	4830	4225	4231	3884	3998	4655	3437	4168	4219	4241	4976	4797	4907	4759	3936	4669	4529	3525	2106	4530	4615	4167	4538
AL139424.1	124	159	171	89	151	210	262	289	270	200	136	157	138	153	156	122	128	111	175	223	180	219	164	177	225	196
CENPS-CORT	0	1	0	0	0	0	0	2	0	3	0	0	0	0	0	0	0	0	0	6	5	0	3	0	0	0
CENPS	188	223	251	292	250	307	254	300	267	289	314	279	292	194	194	327	220	356	243	349	326	332	349	274	270	293
CORT	7518	7567	6168	7833	7290	6383	7040	7015	7868	6321	7244	7645	6382	8880	7994	7571	7298	7288	6354	7100	5603	4716	7257	6950	7519	7624
DFFA	35	28	29	16	24	26	9	39	15	47	8	0	17	9	24	19	22	26	22	23	38	20	21	19	34	26
AL354956.1	925	1034	1115	1098	903	949	1003	943	1139	684	1059	830	1164	1025	985	921	985	1075	781	938	821	553	929	1027	1154	903
PEX14	1663	927	1477	1982	1011	1710	211	682	775	1176	1551	1648	1303	1639	1483	469	1258	1972	689	697	1122	440	1765	1152	1536	1463
AL139423.2	0	9	16	0	3	2	10	4	6	1	0	0	2	5	9	2	11	0	10	8	6	17	15	18	23	5
RN7SL614P	2919	3045	2853	3227	2831	2692	2849	2667	2939	2409	2848	2720	2828	3251	3009	3076	3016	3101	3168	2783	2810	2789	3313	2875	2513	3099
CASZ1	0	0	0	0	0	1	2	1	0	0	0	0	0	9	0	0	3	0	0	0	0	0	0	6	0	6
AL139423.1	72	97	71	137	72	88	129	92	71	49	140	76	85	140	128	125	123	181	74	112	70	115	123	139	150	60
HSPE1P24	17	4	2	0	0	13	0	5	10	10	0	0	19	0	4	8	5	2	9	10	0	0	14	15	2	11
C1orf127	0	0	0	0	0	0	0	0	0	0	0	0	0	0	0	0	0	0	0	0	0	0	0	0	0	0
CFL1P6	0	0	0	0	0	0	0	0	0	0	0	0	0	0	0	0	0	0	0	0	0	0	0	0	0	0
TARDBP	1200	1364	1257	1341	1314	1523	1397	1529	1381	1262	1446	1407	1248	1299	1294	1336	1386	1471	1281	1331	1102	1175	1308	1262	1235	1553
AL109811.3	1511	1709	1482	1859	1945	1839	1776	1840	1904	1456	1623	1997	1698	2127	1930	1895	1944	1921	1965	2025	1542	1141	1769	1811	1756	1802
MASP2	124	62	65	56	57	124	122	153	156	99	174	66	51	47	72	59	64	69	89	98	128	90	144	91	99	46
AL109811.2	144	369	391	402	422	584	559	496	420	392	249	612	418	277	444	401	321	389	408	455	151	327	267	325	306	389
SRM	3412	2954	2902	2994	2674	2751	2992	2780	3003	2477	2909	2894	2917	3026	3375	2916	3063	2963	2980	3042	3200	3351	2924	2722	3531	3092
EXOSC10	695	601	626	731	675	659	578	629	613	512	976	734	646	651	759	668	686	777	667	789	604	471	781	684	731	699
AL109811.1	1001	1195	784	1485	1140	1265	900	1268	1173	965	1027	771	1472	1386	1371	1332	1448	1176	1240	1413	614	502	965	1056	829	1116
EXOSC10-AS1	171	429	440	229	329	807	759	739	560	703	257	382	500	383	425	349	384	235	493	537	360	458	606	582	716	669
MTOR	18438	18590	13828	21247	19973	18341	18102	16833	20214	15728	16269	19490	17890	21002	21187	21249	20500	18404	19340	18957	12517	8699	19442	17993	16562	17990
MTOR-AS1	764	989	799	894	940	969	906	905	1037	889	937	960	829	901	1067	1023	1161	848	1071	996	684	694	1116	916	696	1027
RNU6-537P	0	0	0	0	0	0	0	0	2	0	0	0	0	0	0	0	0	0	0	0	0	0	0	0	0	0
ANGPTL7	454	520	431	343	596	381	432	427	508	476	486	640	459	644	474	541	558	642	528	577	554	448	518	559	485	456
RNU6-291P	4470	4419	3965	4474	4104	4053	3871	3897	4399	3033	4543	4356	4550	4972	4800	3964	4619	4062	4466	3561	3800	2666	4052	4205	3930	4142
RPL39P6	456	411	353	485	345	368	410	375	344	278	385	359	328	322	292	370	361	201	374	426	318	169	287	319	363	365
UBIAD1	101	60	114	59	70	67	66	56	78	76	89	150	63	91	125	87	94	33	83	97	22	25	77	80	143	44
UBE2V2P3	0	4	4	7	3	5	2	3	1	0	11	0	4	5	6	16	1	0	0	2	0	10	7	0	8	1
AL031291.1	3371	3578	3804	3113	3303	3507	3091	3541	3688	2658	3855	3933	4166	3448	3590	3194	3338	2617	3248	3749	3204	2167	3473	3490	3761	3407
MTCYBP45	35	234	268	195	398	521	812	1025	1020	545	167	309	441	308	236	338	314	154	273	302	176	430	620	700	916	822
DISP3	0	0	0	0	0	0	0	0	0	0	0	0	0	0	0	0	0	0	0	0	0	0	0	0	0	0
AL590989.1	975	832	829	1084	776	807	783	757	834	753	971	1043	882	923	873	841	936	880	949	817	768	706	797	848	978	626
LINC01647	0	0	0	0	2	0	0	0	5	0	0	0	2	0	0	0	0	0	0	3	0	0	0	0	0	0
AL031731.1	1265	1689	1364	1658	1260	1566	1359	1423	1480	1383	1361	1748	1444	1615	1614	1616	1580	1683	1511	1829	1332	567	1646	1641	1451	1458
FBXO2	13199	13451	15769	9575	10450	21048	19313	21922	21518	22333	21801	9417	10498	10530	11678	11497	10807	10802	14173	21286	22746	27585	16648	18423	17197	17445
FBXO44	2846	3304	2378	3803	3543	4867	4087	4512	4651	2998	2782	4251	3305	3062	3325	3374	3594	3044	3401	3955	1948	1638	3385	2836	3069	3232
FBXO6	1055	1373	1129	1553	1556	1373	1132	1343	1515	666	1349	1376	1355	1576	1456	1400	1593	1348	1413	1322	748	116	1396	1263	1294	1262
MAD2L2	672	764	748	843	768	787	784	693	842	667	661	737	893	808	714	719	764	593	725	797	831	838	804	880	728	653
DRAXIN	1151	1142	1286	873	875	1013	1078	982	987	632	1290	953	892	1140	903	824	803	811	725	1214	1238	750	1125	1243	1221	980
AGTRAP	0	0	0	0	0	5	0	1	0	2	0	0	0	0	0	0	0	0	0	0	0	0	0	0	0	0
C1orf167	399	502	426	471	430	414	541	427	475	299	309	404	562	542	513	423	484	483	456	441	286	373	517	520	536	542
AL953897.1	359	476	454	680	485	518	472	408	437	424	344	410	395	600	537	539	464	624	398	483	451	480	528	491	514	463
MTHFR	1361	1376	1137	1516	1318	1341	1278	1271	1522	935	748	1349	1373	1449	1671	1567	1512	961	1333	1477	751	551	1366	1436	993	1456
CLCN6	129	147	187	143	161	174	206	177	213	226	226	196	140	176	172	119	138	102	174	204	166	225	174	196	229	203
RF02156	360	427	321	561	418	447	410	464	561	378	573	453	405	537	538	443	462	455	514	458	312	208	400	460	442	383
RF02157	180	215	219	243	232	170	206	210	187	227	259	225	259	203	239	246	230	319	163	200	314	221	282	303	140	211
NPPA	1953	1931	1713	1738	1681	1876	1959	1894	2082	1919	1763	1929	1750	2033	1916	2045	1892	1920	2030	1941	1734	1719	1950	1825	1800	1874
RF02158	13	0	0	0	0	0	0	0	0	0	0	0	0	0	0	4	0	0	0	0	0	0	0	0	0	0
NPPB	0	5	5	0	3	0	9	3	4	12	0	0	7	3	0	0	8	0	2	3	0	0	3	6	1	12
AL021155.1	275	309	191	239	280	321	311	272	265	190	292	323	261	391	294	253	294	273	231	289	181	114	300	259	189	254
AL021155.2	138	153	212	208	207	199	182	196	167	185	282	217	184	171	162	188	190	150	189	148	179	310	252	177	210	176
RNU5E-1	2057	1900	1937	1879	1756	1699	1743	1739	1798	1134	1777	1624	2079	1968	1714	1835	1666	1704	1674	1699	1492	1437	1800	1872	1778	1715
RNU5E-4P	949	912	672	903	807	866	699	867	783	653	834	794	938	1156	755	831	826	939	831	890	627	563	826	784	675	923
KIAA2013	45	133	108	150	74	133	62	119	113	120	153	119	101	71	139	125	116	97	142	128	90	47	145	107	93	146
PLOD1	0	0	0	0	0	0	0	0	0	0	0	0	0	0	0	0	0	0	0	1	0	0	0	0	0	0
AL096840.2	37415	35367	31801	37496	33082	33995	35145	32901	34786	32719	31894	32580	31311	34453	34892	35724	35901	33763	33505	32875	32952	26189	36579	33687	33584	32982
MFN2	1851	2025	1886	1741	2048	1909	1948	1858	2079	1825	2014	2123	1981	2061	2114	2001	2011	1670	2045	1965	2031	1681	2042	2061	2001	1820
AL096840.1	0	0	0	0	0	0	0	0	0	0	0	0	0	0	0	0	0	0	0	0	0	0	0	0	0	3
MIIP	0	2	5	0	6	4	6	19	3	7	0	7	2	0	7	5	0	0	4	4	16	11	2	2	18	0
RF00019	241	354	326	306	370	352	354	361	345	226	332	298	379	371	366	315	383	388	364	347	373	216	390	355	326	395
MIR6729	3940	4633	4818	4822	4873	4845	4855	4654	4815	4311	4324	4767	4959	4513	4659	4932	5229	5067	5267	4706	4736	3416	4850	4752	4802	4807
RN7SL649P	169	138	157	100	220	156	150	94	201	164	230	140	190	122	171	134	170	148	148	146	110	2	150	164	152	129
TNFRSF8	682	793	695	626	680	912	765	806	745	783	759	694	750	924	837	785	710	803	798	843	835	587	808	699	748	780
RNU6-777P	92	44	28	40	34	56	31	59	89	42	5	5	56	30	34	86	76	23	52	84	26	38	69	62	45	39
RPL23AP89	3821	4867	5212	4798	5255	4952	5207	4721	5003	4592	4821	4622	5470	4946	4263	4652	4509	4511	4361	4428	4583	4301	4637	5008	4932	4584
AL357835.1	1714	1803	1364	1650	1810	1902	1526	1638	1729	1325	1344	1653	1744	2026	1784	1749	1877	1571	1930	1900	1567	1195	1795	1580	1534	1752
MIR7846	1986	1980	1673	2167	2075	2085	1729	1991	2164	1439	2154	2285	1965	2420	2526	2157	2197	2532	2158	2144	1577	1288	2173	1805	1996	2155
TNFRSF1B	2142	2320	2320	2744	2170	2735	2635	2595	2517	2606	2287	2713	2350	2353	2531	2537	2492	2893	2358	2558	2285	2496	2510	2308	2316	2607
MIR4632	829	786	811	639	631	802	792	790	695	650	757	829	759	765	674	761	786	708	697	843	591	470	786	637	733	767
RPL10P17	201	178	181	313	217	252	328	184	236	181	143	280	155	367	208	206	202	235	224	200	172	156	225	177	180	244
RF00156	1267	1376	1074	1750	1543	1482	1325	1357	1609	1085	1150	1375	1413	1495	1507	1648	1604	1325	1548	1533	944	939	1343	1369	1386	1593
VPS13D	798	613	744	730	778	687	650	625	639	897	766	601	625	586	596	685	777	635	688	726	986	1292	776	760	669	698
SNORA59A	195	211	175	169	224	179	209	212	234	169	261	275	237	173	162	210	209	281	186	255	134	144	205	174	236	205
AC243836.1	443	415	405	502	422	465	388	407	520	470	293	343	375	394	461	498	428	606	381	486	449	516	466	416	399	385
DHRS3	1886	2097	1973	2227	2249	2351	2226	2146	2349	1658	2043	2324	2083	2349	2141	2373	2290	2327	2186	2469	1775	1285	2214	2045	2048	2154
RNU6ATAC18P	42	8	22	15	24	25	21	22	10	16	2	16	4	24	17	29	10	35	34	17	5	6	11	18	17	20
MIR6730	145	151	190	131	138	195	225	168	187	217	207	183	189	117	102	179	163	120	182	212	160	202	186	242	201	168
AC254633.1	1814	2048	2460	1917	1961	2118	2390	2011	2147	2042	2206	2176	2130	2096	2260	2387	2072	2209	2116	2293	2174	2081	1990	2116	2265	2043
AADACL4	830	706	605	704	691	772	751	743	782	767	767	930	666	745	802	720	817	749	808	831	528	586	756	761	718	812
AC244670.1	1171	1316	1068	1556	1237	1263	1192	1154	1316	1158	930	1225	1119	1259	1252	1201	1184	1077	1187	1390	934	723	1157	1149	968	1079
AADACL3	9445	12003	12242	11039	10607	12624	11412	11590	11823	11776	9726	9731	12085	10590	10432	11249	11734	9895	11741	11280	13132	13464	11275	11891	9770	11565
C1orf158	0	33	40	0	61	102	63	65	76	40	21	42	36	5	68	42	31	27	51	123	68	39	50	27	25	57
PRAMEF12	270	336	316	344	297	346	393	324	364	353	353	256	291	229	286	355	332	256	375	332	430	179	356	330	430	330
PRAMEF1	635	617	614	877	611	650	678	727	751	599	639	675	694	567	540	754	715	756	662	589	722	445	831	720	761	706
LINC01784	386	446	347	513	417	391	358	393	436	374	271	305	364	417	396	452	526	319	388	401	435	191	401	332	345	400
PRAMEF11	1312	1328	1311	1127	1295	1294	1256	1300	1420	1244	1409	1085	1299	1794	1370	1461	1434	1190	1514	1435	1144	1332	1568	1245	1418	1403
PRAMEF30P	27	25	7	44	7	20	11	25	14	5	0	0	6	1	17	30	12	12	19	31	21	25	9	27	14	21
HNRNPCL1	1044	879	1011	658	757	765	887	901	980	863	1108	743	838	739	804	819	754	1142	720	801	942	1121	1014	1045	975	972
PRAMEF2	1128	1277	1714	772	1151	1456	1634	1477	1573	1365	1339	1210	1501	1248	1056	995	927	1129	1299	1382	1014	1251	1373	1548	2057	1480
PRAMEF4	728	736	1009	740	840	727	900	828	851	714	1029	846	888	857	813	781	714	871	797	745	885	1091	756	874	753	760
PRAMEF10	417	605	583	717	621	634	603	546	648	581	573	561	678	529	689	591	618	684	538	603	713	472	580	602	686	531
PRAMEF7	3147	3350	2863	3617	3645	3469	3305	3288	3544	2470	2561	3453	3633	3615	3689	3451	3693	3286	3264	3308	2531	1927	3528	3263	3062	3173
RNU6-1072P	2054	2183	2062	2280	2116	2172	1752	2002	2148	1825	1751	2200	2388	2525	2281	2430	2500	2046	2358	2324	1978	2926	2269	2150	1862	2285
PRAMEF29P	154037	197386	198588	190399	184276	226633	218776	212011	224157	226270	160483	169741	201596	176967	178243	197835	194775	167729	190510	185632	219124	219874	202527	196110	181947	187543
PRAMEF6	222	314	300	144	354	266	184	295	343	180	348	356	367	287	438	225	308	86	283	319	209	56	319	438	344	452
PRAMEF28P	1017	868	828	1032	970	945	981	905	1133	1033	887	1005	815	1044	926	960	898	1008	900	1067	824	825	1001	826	932	985
PRAMEF27	776	703	790	572	751	1403	1521	1309	1085	1183	757	655	655	600	630	696	677	786	657	811	946	1090	890	800	849	903
HNRNPCL3	7451	10028	9526	11058	9789	11761	11409	11734	11727	11456	7269	9221	10084	11015	10451	11224	11934	10226	11577	11883	8555	7165	10272	10429	10405	10589
PRAMEF25	33	22	20	10	10	11	21	14	14	12	2	18	20	0	12	4	14	12	13	27	17	35	8	2	0	10
PRAMEF34P	338	451	434	391	445	444	444	425	422	332	450	367	456	356	409	417	451	427	508	412	358	322	325	382	358	378
PRAMEF35P	27	76	55	39	10	73	41	43	65	22	57	19	23	39	46	14	24	78	38	55	96	127	121	89	106	77
HNRNPCL2	716	614	679	540	506	614	694	753	641	597	872	777	562	666	693	643	566	524	564	600	773	458	654	619	621	591
PRAMEF36P	205	244	229	170	206	252	264	245	205	210	221	157	196	268	180	213	204	227	191	214	223	170	244	221	124	251
AC245056.1	104	83	88	94	68	91	80	73	101	74	78	121	69	102	71	93	109	41	92	188	62	66	98	77	102	94
PRAMEF26	0	0	0	0	0	0	0	0	0	2	0	0	0	0	6	2	0	0	0	0	0	0	0	0	0	0
HNRNPCL4	2052	2541	2238	2649	2304	2626	2625	2628	2771	2505	2342	2777	2344	2691	2913	2836	2839	2802	2671	2966	2251	1660	2643	2401	2865	2512
PRAMEF9	469	580	660	595	620	559	570	570	588	546	541	597	607	612	525	556	542	731	499	538	542	491	569	548	527	497
PRAMEF13	11	14	10	19	17	13	6	16	35	13	52	16	14	0	38	22	23	47	20	42	17	25	23	11	20	5
PRAMEF18	682	779	615	798	720	829	766	742	863	764	936	817	723	778	730	808	869	920	808	849	624	351	785	701	676	732
PRAMEF31P	375	368	340	204	330	598	617	605	548	424	351	217	439	341	384	297	293	311	463	670	237	335	355	366	448	414
PRAMEF5	1519	1772	1524	1911	1675	1845	1864	1707	1789	1344	1703	1831	1507	1984	1861	1741	1907	1898	1674	1853	1040	710	1741	1546	1758	1685
PRAMEF32P	413	363	550	245	387	433	437	453	505	559	443	347	365	420	316	313	339	355	410	678	427	791	425	372	388	382
RNU6-771P	616	660	754	763	623	683	631	609	730	558	919	617	671	549	697	648	699	817	705	623	557	491	753	737	616	640
PRAMEF8	3155	3413	2966	3374	3049	3050	2837	3057	3486	2752	2917	3110	3298	3387	3259	3391	3269	3228	3268	3299	3085	2745	3056	3109	3066	3528
PRAMEF33	508	589	617	821	573	530	548	512	652	627	624	354	491	659	630	641	560	594	581	636	639	609	640	569	738	613
PRAMEF15	239	443	443	319	602	576	535	537	444	331	385	815	433	605	524	492	551	518	440	563	337	229	430	437	647	398
AC243961.1	2707	3140	2390	3292	3040	3219	2606	3103	3107	2359	2708	3449	3032	2858	2971	2853	3251	2893	3103	3279	2299	1596	3007	2771	2662	2883
PRAMEF14	1209	1218	1227	1641	1372	1484	1375	1361	1399	1220	1123	1265	1272	1618	1276	1424	1513	1349	1408	1492	1153	895	1488	1234	1219	1395
PRAMEF19	371	407	434	463	380	322	378	305	437	281	449	404	493	459	432	292	404	290	403	371	299	204	353	361	373	474
PRAMEF17	7	56	85	35	147	111	136	67	132	90	1	70	56	68	15	29	30	11	28	74	47	38	105	54	91	110
PRAMEF20	251	243	200	149	226	143	178	213	220	306	168	268	205	152	310	227	213	256	227	227	249	201	190	222	206	203
LRRC38	975	1119	735	1135	1117	964	886	1154	1195	635	689	943	1226	920	1125	1223	1170	1006	1040	1096	587	157	1076	1006	1334	957
AL354712.1	60	116	139	141	139	236	146	177	159	135	126	122	142	73	92	141	136	87	153	180	129	113	114	93	89	105
BRWD1P1	520	589	528	715	607	805	576	729	654	578	526	777	692	676	740	721	722	592	652	740	546	285	619	732	636	630
PDPN	415	432	485	436	366	373	495	408	482	423	443	346	436	402	419	389	432	446	370	480	327	318	417	440	425	419
RNA5SP41	93	83	48	93	78	59	61	79	67	29	58	94	100	110	63	97	93	97	92	109	76	62	118	55	75	46
AL359771.1	78	113	89	101	114	149	107	139	121	89	137	162	136	209	131	88	146	82	123	137	62	39	124	130	195	108
RF00564	5207	7796	9732	7134	8219	9763	10084	10392	9607	8871	7332	6189	8775	7184	6219	7235	7541	6640	7944	8793	7986	10017	8943	9582	9998	9461
PRDM2	2676	2875	2119	3016	2634	2664	2204	2515	2973	1954	2320	2913	2699	3385	3042	3122	3093	2775	2861	2974	2358	1197	2468	2675	2822	2609
KAZN	854	1014	874	1109	1027	1142	931	1135	1265	873	1115	1078	1147	1040	1200	951	1093	1175	1095	1091	903	771	1074	1010	1024	1093
RNU6-1265P	27	83	61	213	98	69	87	108	110	111	109	80	65	120	106	85	90	82	105	139	92	49	97	97	161	64
AL357873.1	3396	3602	3856	3796	3558	3645	3661	3581	4144	3751	4122	4285	3820	3707	3536	3948	3972	4100	4092	3811	4189	3737	4125	3481	3957	3514
KAZN-AS1	1708	1839	1814	1477	1822	1521	1748	1621	1804	1599	1632	1507	1857	1734	1767	1727	1772	1700	1644	1748	1700	1626	1803	1978	1995	1681
TBCAP2	1484	1227	1314	1455	1368	1200	1151	1170	1500	1198	1249	1249	1123	1514	1590	1387	1461	1232	1304	1372	1299	1191	1378	1132	1300	1401
AL031293.1	257	346	365	453	331	342	314	317	373	379	334	359	339	326	330	367	301	332	341	357	307	286	396	330	289	383
TMEM51-AS1	1574	1904	2095	1548	1727	1816	1789	1783	1728	1582	1846	1774	1983	1724	1566	1638	1641	1649	1615	1843	1791	1922	1740	1769	1787	1728
TMEM51	280	293	309	315	327	258	321	335	321	291	335	406	332	410	286	350	319	356	242	320	239	165	335	283	360	244
C1orf195	492	449	467	473	548	492	479	450	447	593	440	323	561	323	467	524	481	346	515	537	518	359	600	485	330	545
AL035405.1	346	519	476	655	503	509	563	476	550	599	659	509	509	579	646	581	581	585	493	599	428	367	606	551	654	579
AL391094.1	928	1038	963	850	860	860	962	802	1032	996	898	1157	966	1055	940	1015	933	864	980	1204	1080	1212	984	946	825	869
FHAD1	2098	2280	2360	2096	2206	2720	2501	2499	2433	1817	1951	2445	2569	2382	2242	2371	2235	2227	2391	2531	1776	1407	2217	2353	2221	2137
AL031283.2	8	4	10	2	0	6	10	6	0	19	21	0	2	15	13	5	8	19	13	6	19	16	7	7	0	7
AL031283.3	559	604	538	452	589	633	585	559	604	562	499	637	590	620	560	577	582	768	617	574	540	393	543	572	548	635
AL031283.1	733	748	538	965	883	762	751	891	826	633	551	879	650	892	724	681	790	670	725	817	506	467	743	525	700	629
EFHD2	2159	2322	1832	2274	2093	2183	1879	2287	2383	1729	1876	1936	2587	2375	2523	2194	2404	2124	2217	2239	1683	1179	1892	2205	2237	2283
CTRC	1976	2148	2331	2114	2111	2178	2170	2249	2284	2039	2457	1821	2409	2086	1940	2116	2211	1748	2237	2178	2511	1729	2284	2167	2217	2019
CELA2A	2220	2079	1820	2460	1935	2099	1997	2176	2118	1899	1517	2035	2147	2339	2288	2121	2268	1818	2395	2341	1848	1343	2236	2128	1944	2159
CELA2B	460	586	460	722	544	617	741	598	570	397	634	553	580	734	518	660	634	570	573	786	215	256	518	622	368	574
CASP9	26	33	35	19	40	55	49	47	25	14	60	51	27	21	18	23	34	24	23	42	36	10	29	45	56	24
DNAJC16	830	1014	1172	995	954	932	1192	1050	1084	1020	1116	971	1016	1018	979	1007	1003	1150	1097	1099	830	773	1157	1099	1113	1081
SCARNA21B	3	7	9	4	1	2	7	5	7	7	8	12	8	12	19	14	11	0	14	15	3	16	7	23	11	7
AL121992.3	2368	2917	3691	2953	4282	4387	4819	4513	4088	4523	3009	3657	3068	2598	2425	3070	2589	3118	3090	3989	3923	6381	3003	2699	3251	3640
AGMAT	313	247	233	279	165	200	208	219	172	130	162	174	171	203	168	237	222	253	178	225	247	118	187	226	226	162
AL121992.1	1285	1512	1107	1510	1238	1383	1189	1405	1511	1301	1353	1275	1302	1596	1470	1511	1446	1707	1501	1413	1065	1096	1416	1417	1559	1406
CHCHD2P6	506	429	435	463	439	423	361	430	488	421	412	332	445	522	465	525	464	473	501	486	405	427	498	453	630	461
RNU7-179P	2952	2813	2901	2682	2810	2529	2772	2692	2797	2823	2585	3049	2622	2601	3301	3229	3012	3011	2900	2951	2862	2338	3246	2754	2806	2854
CD24P1	170	187	185	145	130	138	154	168	160	217	209	165	214	148	144	220	201	156	156	168	167	207	200	189	168	134
DDI2	345	394	352	478	341	411	430	449	456	415	428	286	364	387	372	442	379	343	319	461	289	220	396	361	391	353
RSC1A1	1068	1108	1098	1346	1076	971	1012	946	1185	1137	1094	1272	971	831	1243	1150	1229	1028	1247	1092	1110	910	1106	1046	1235	1095
AL121992.2	13458	16634	13707	15714	14709	15469	13545	14651	15231	12786	12571	13006	15349	15088	13680	13965	17229	13996	15967	15237	13879	11778	14508	14004	12806	14114
PLEKHM2	0	13	0	32	49	23	20	13	17	5	5	22	16	32	16	23	14	17	13	31	4	0	20	15	29	7
AL450998.3	178	156	142	149	137	139	111	121	133	101	178	245	134	110	148	163	163	101	141	88	221	269	163	219	216	122
SLC25A34	774	992	899	995	910	862	880	870	939	693	809	954	940	828	1162	961	1028	961	905	1002	673	535	995	1035	1071	943
SLC25A34-AS1	914	858	876	949	1123	921	998	863	937	976	922	770	887	1130	991	972	1009	1103	1022	971	772	645	958	829	1104	1037
TMEM82	9	0	1	0	0	1	18	13	14	3	9	4	0	25	17	6	1	20	5	8	13	14	8	14	0	4
FBLIM1	58179	64763	56034	63869	59686	58927	56271	58821	60627	50045	53436	50644	60625	58030	56173	58653	62267	52933	58670	54846	53061	31526	67328	65592	59747	63911
RPL12P14	1818	1866	1582	1929	1807	1784	1741	1665	1754	1291	1475	1728	1555	1764	1764	1866	1971	1226	1685	1572	1194	820	1717	1659	1628	1853
UQCRHL	829	953	702	860	845	901	842	881	862	849	818	767	811	1038	974	843	926	718	908	891	834	714	845	925	676	895
AL450998.1	1582	1560	1357	1537	1489	1600	1506	1557	1752	1432	1312	1819	1593	1493	1950	1784	1695	1784	1783	1709	1257	867	1682	1393	1571	1687
AL450998.2	34	29	53	52	76	39	35	32	38	22	56	36	61	23	34	47	33	77	53	39	37	8	36	22	67	49
SPEN	0	0	0	0	0	0	0	0	4	0	0	0	0	0	0	3	0	0	0	3	0	0	0	0	0	0
AL034555.1	3	48	46	39	90	36	45	35	28	29	57	15	43	80	42	53	48	59	40	40	60	60	60	38	14	41
ZBTB17	796	881	729	767	814	901	830	835	835	599	666	937	826	1099	948	888	989	924	951	995	633	503	980	867	978	958
AL355994.4	0	0	0	0	0	0	0	0	0	0	0	0	0	0	0	2	0	0	0	0	0	0	0	0	0	0
AL355994.1	19	9	18	5	13	10	5	18	14	17	17	32	7	0	10	3	5	20	2	5	0	2	1	13	12	6
AL355994.5	0	0	0	0	0	0	0	0	0	0	0	0	0	0	1	0	0	0	0	0	0	0	0	0	0	0
TBC1D3P6	1293	1159	1361	1306	1063	1095	1093	1189	1103	1118	1296	1157	1343	1224	1239	1183	1159	1449	1061	1038	1566	1718	1236	1371	1329	1307
SRARP	329	261	257	255	207	250	255	277	307	268	179	353	270	238	285	221	277	283	336	292	205	383	245	213	224	253
AL355994.3	0	2	5	0	0	0	0	2	1	7	0	0	0	1	11	0	0	0	8	129	0	0	3	0	0	0
HSPB7	839	891	822	967	932	880	744	901	906	657	653	908	871	862	891	777	979	865	853	860	751	409	854	734	822	907
CLCNKA	1782	1828	1715	1833	1754	1758	1887	1767	1817	1627	1687	1851	1879	1951	1923	1885	1990	1928	1880	1807	1749	1454	1718	1836	1775	1825
AL355994.2	219	228	125	308	292	298	204	247	191	65	101	335	197	160	222	222	218	166	187	271	90	37	188	220	83	200
CLCNKB	840	886	984	873	966	802	821	824	967	898	1368	986	1000	1099	970	918	797	1034	814	996	916	727	950	948	1051	941
FAM131C	225	302	244	263	236	282	282	218	258	260	170	320	236	277	248	281	248	284	256	248	274	262	259	240	331	180
EPHA2	0	0	4	0	0	1	0	0	0	0	0	0	0	0	0	0	0	0	2	0	0	0	0	0	0	0
AL451042.2	589	491	421	463	481	458	548	481	543	493	338	531	409	466	440	437	463	481	542	429	400	420	533	408	442	440
AL451042.1	174	217	154	256	267	271	261	246	357	153	242	374	255	216	302	284	243	301	264	296	141	166	275	212	229	222
ARHGEF19-AS1	2183	2213	2258	2196	2177	2049	2014	1985	2247	1933	2499	2017	2132	2470	2437	2008	2386	2131	2223	2310	2237	2657	2185	1898	2144	1984
ARHGEF19	2122	1832	1395	1812	1596	1760	1829	1624	1743	1623	1875	1954	1419	1854	2019	1991	1883	2181	1729	1810	1517	1613	1809	1785	1742	1814
ANO7L1	0	2	0	0	0	4	2	18	1	3	0	0	7	0	28	9	9	1	17	8	0	0	2	0	0	0
CPLANE2	832	990	1202	822	996	1067	1041	1082	948	808	1218	1099	1174	976	1071	875	1003	876	996	1074	674	389	990	958	1074	870
MT1XP1	862	1203	920	1411	1222	1221	1010	1088	1223	839	763	1161	1312	1336	1256	1194	1396	841	1289	1250	850	364	1068	1192	1338	1282
FBXO42	76505	82625	67156	86224	82606	85290	70723	75181	75939	58695	68809	72582	76017	77402	66819	63005	79869	62971	73073	73833	62400	51863	72535	67941	66883	80640
SZRD1	414	429	395	524	353	399	336	405	549	275	395	392	444	439	376	422	431	427	437	460	436	154	426	405	415	436
RPL22P3	560	953	902	1054	792	1201	1617	1638	1787	1891	960	905	1076	1201	1043	1198	918	871	1024	1416	1316	1288	1565	1314	1829	1811
SPATA21	0	0	0	0	0	0	0	1	0	0	0	0	0	0	0	0	0	0	0	0	0	0	1	0	0	0
NECAP2	1597	1678	1308	1429	1853	1499	1506	1456	1876	1173	1604	1551	1660	1826	1841	1564	1713	1539	1610	1608	1298	1099	1729	1345	1336	1725
LINC01772	3	0	5	7	0	3	6	0	0	5	0	0	0	0	6	8	4	15	12	0	0	0	1	1	0	3
CROCCP3	609	984	543	900	904	913	574	899	825	763	580	889	681	816	888	896	951	774	878	994	508	442	854	881	851	851
RNU1-1	2072	2886	2829	2357	2782	2725	2681	2767	2763	2669	2466	2465	3123	2560	2594	2517	2624	2619	2770	2755	2100	2065	2622	2741	2364	2621
AL137802.2	15	29	5	14	6	11	45	18	5	22	103	29	24	0	29	33	23	55	25	16	2	24	14	12	2	14
AL137802.3	1877	1940	1722	2196	2049	1917	1939	2028	2072	1598	1894	1826	1943	2302	2014	2094	2165	1949	1963	2083	1340	896	1886	1968	1869	2048
AL137802.1	0	5	0	16	6	3	0	8	5	1	0	0	11	0	11	3	2	0	7	3	0	12	5	4	2	0
LINC01783	481	438	505	437	464	457	359	462	470	479	651	559	588	511	476	406	472	399	388	530	501	647	529	527	593	479
RNU1-6P	0	0	1	0	0	1	0	0	0	0	0	0	1	0	0	0	0	0	0	0	0	0	0	0	0	0
AL355149.1	168	240	202	200	336	241	153	221	221	157	309	394	244	185	260	258	238	296	158	272	108	101	232	174	158	220
NBPF1	193	116	155	106	198	192	137	156	157	153	102	168	158	172	158	149	144	200	177	183	149	32	169	134	103	153
AL137798.1	750	878	681	829	992	914	1007	920	917	603	753	1140	895	1128	976	985	1105	900	1065	965	615	495	876	840	1089	829
CROCCP2	325	331	381	325	305	326	350	300	332	309	392	370	380	463	301	311	317	498	334	306	349	348	328	281	419	320
AL137798.3	223	513	548	448	500	424	517	476	507	435	602	485	549	578	405	430	448	400	491	524	489	604	613	470	593	479
MST1P2	7	21	10	3	10	18	29	18	13	6	3	48	15	32	18	9	7	0	11	10	53	80	45	38	26	20
AL137798.2	1328	1232	1096	1060	940	968	1127	1152	1090	1136	1162	1092	988	1171	1194	1118	1137	1398	1172	1054	1209	904	1300	1025	1149	1120
RNU1-3	0	5	0	0	0	7	4	0	0	0	0	0	0	0	0	0	0	0	5	0	0	0	0	0	0	3
AL021920.2	627	701	513	570	545	716	576	672	660	457	507	555	693	637	705	679	688	610	638	637	398	451	688	648	617	550
EIF1AXP1	0	0	5	0	1	0	2	0	0	0	0	0	0	0	0	0	5	0	0	0	0	2	0	1	0	0
ESPNP	2201	2062	1905	2065	1920	2065	2022	1949	2080	2018	2160	2446	1867	2334	2184	2324	2177	2871	2137	2248	1810	2060	2165	2071	2116	2182
AL021920.1	25	14	14	0	7	2	10	14	11	1	14	7	7	0	17	21	11	34	9	13	25	0	10	11	8	12
AL021920.3	769	588	616	657	769	674	652	614	746	463	655	775	777	748	862	706	809	868	785	758	477	516	680	618	635	703
CROCC	909	768	953	684	800	889	1040	878	922	727	647	872	781	823	711	811	750	703	828	825	830	866	757	749	784	794
CROCCP4	6560	14471	13500	15662	19742	28291	19014	19861	16495	10461	6801	14132	15158	15392	13547	13347	17645	12679	17436	19366	8205	6061	11030	10910	12387	13506
RNU1-4	571	518	827	716	450	521	645	550	497	829	680	554	722	656	531	664	571	874	523	513	984	1256	571	588	507	612
MST1L	0	8	0	0	0	0	0	4	0	1	0	0	0	27	0	3	1	0	5	1	0	2	0	0	0	3
BX284668.1	193	216	191	135	189	234	236	212	198	193	174	220	193	211	229	213	203	132	224	263	154	170	229	191	323	179
BX284668.3	656	561	556	654	537	551	564	517	572	414	540	548	702	485	572	611	604	626	529	545	550	458	658	586	629	502
MIR3675	0	0	0	0	0	0	0	0	0	0	0	0	0	0	0	0	0	0	0	1	0	0	0	0	0	0
BX284668.2	179	222	205	257	204	237	262	266	253	289	335	323	199	291	239	265	215	290	169	279	222	126	228	279	273	206
RNU1-5P	550	569	494	649	574	487	478	481	501	537	600	610	618	798	688	542	616	491	579	598	612	182	525	554	544	563
BX284668.5	1269	1475	1263	1202	1246	1351	1123	1220	1226	1089	1000	1424	1407	1420	1367	1264	1581	1272	1312	1309	1063	656	1382	1531	1396	1432
BX284668.4	408	691	739	544	685	762	977	923	966	825	898	528	806	725	589	789	701	623	719	852	1134	1167	1363	1284	1801	1452
RNU1-2	987	1287	1454	1173	1377	1386	1389	1416	1398	1474	1368	1055	1414	986	1088	1229	1211	1216	1292	1554	1312	1978	1214	1295	1159	1204
BX284668.6	0	3	0	0	4	3	1	0	0	0	0	6	4	0	5	0	2	0	0	1	0	0	1	0	0	0
MFAP2	0	0	0	0	0	0	0	0	0	0	0	0	0	0	0	0	0	0	0	0	0	0	0	0	0	0
AL049569.2	7	11	14	7	17	14	11	21	14	14	12	13	10	0	7	26	15	0	26	17	15	7	13	23	51	10
AL049569.1	39	32	43	13	21	86	87	101	81	29	72	6	37	15	28	15	39	16	32	67	48	78	59	70	41	46
ATP13A2	0	0	2	0	0	0	0	0	0	0	0	0	0	0	0	0	0	0	1	0	0	0	0	3	0	0
SDHB	767	841	795	1109	981	893	840	864	1061	833	856	893	722	1050	1156	1041	975	1308	1046	1015	816	592	962	1001	766	816
PADI2	1157	1526	1263	1461	1311	1292	1142	1341	1414	1102	931	1165	1521	1422	1566	1382	1384	1363	1477	1342	1195	863	1584	1349	1231	1291
AL590644.1	0	0	0	0	0	0	0	0	0	0	0	0	0	0	0	0	3	0	0	0	0	0	0	0	0	0
AL590644.3	296	324	285	297	287	440	485	476	485	461	352	369	209	355	238	299	292	198	345	516	321	315	436	384	478	414
PADI1	191	271	290	296	331	280	291	295	312	227	215	271	301	239	295	221	285	211	254	311	173	121	346	265	171	235
PADI3	32	8	1	15	3	8	5	0	10	5	0	0	8	0	4	8	4	0	5	3	2	0	8	12	0	8
MIR3972	0	0	0	0	0	0	0	0	0	0	0	0	0	0	0	0	0	0	0	0	0	0	0	0	0	0
PADI4	556	673	685	712	714	821	750	780	822	541	779	771	783	777	519	580	615	705	634	745	608	525	539	523	508	542
PADI6	8572	9456	8542	10140	9188	9569	7994	9117	9738	6744	7610	8470	9730	9377	8476	9006	9694	8715	9069	9010	6886	4730	8684	8973	8308	8696
RCC2-AS1	386	337	396	347	364	326	366	387	284	262	384	331	434	384	421	300	344	380	272	391	254	272	406	419	332	377
RCC2	339	432	335	414	442	297	404	364	484	369	239	584	402	401	434	450	509	402	418	433	489	337	425	463	393	406
ARHGEF10L	276	209	110	151	164	200	136	150	128	175	296	248	131	226	234	167	217	198	196	258	178	84	174	249	153	166
AL136529.1	4485	7974	7426	7751	9157	9756	8730	8759	8526	6381	5203	8136	7592	7542	7266	6877	7565	7010	7509	8808	5285	4605	7101	6234	7225	7518
ACTL8	0	15	10	11	8	17	23	5	31	11	0	9	7	41	29	13	12	51	19	12	12	0	4	30	19	4
AL357509.1	432	436	484	378	410	385	429	407	457	356	622	324	450	481	352	477	412	468	405	417	367	313	490	381	393	406
LINC01654	574	424	433	483	600	413	363	485	445	345	527	487	447	570	550	430	490	510	496	486	474	299	495	529	458	465
IGSF21	672	755	658	863	656	898	711	650	855	707	674	620	832	928	1021	876	887	673	834	1083	640	663	855	781	825	698
AL365209.1	0	0	0	0	0	0	0	0	0	0	0	0	0	0	0	0	0	0	0	0	0	0	0	0	0	0
IGSF21-AS1	158	208	139	297	194	210	177	160	135	122	149	105	172	189	226	158	254	195	199	258	129	69	160	224	155	156
AL591896.1	324	381	361	509	368	431	244	380	383	303	410	212	499	388	387	379	386	364	369	407	207	122	398	401	485	368
KLHDC7A	683	629	454	645	527	548	554	552	562	481	598	660	527	726	669	522	533	435	448	648	329	151	551	566	626	578
DYNLL1P3	481	455	429	388	378	401	395	378	399	363	394	302	408	360	476	488	500	378	411	422	415	388	467	379	354	406
AL031737.1	953	1069	981	939	1119	1047	1045	1018	1058	992	918	1255	1108	1076	1157	1147	1063	1350	1041	1111	1315	919	1207	1148	1160	1040
PAX7	1746	1777	1616	1791	1841	1759	1473	1780	2035	1452	1680	1741	1839	1854	2038	1752	2045	2261	1787	2052	1480	819	1921	1781	1719	1855
TAS1R2	803	696	504	907	575	759	666	676	714	661	728	851	608	736	793	729	688	661	779	669	504	493	715	591	691	712
ALDH4A1	20	31	23	3	37	21	41	64	37	10	62	30	17	38	51	18	34	16	47	50	38	17	29	26	46	52
MIR4695	2715	2948	2501	3288	3313	2806	2571	2791	2867	2014	2796	2784	3017	3619	2941	2730	3026	2372	2932	2900	1970	1283	2814	2731	3204	3041
MIR1290	8978	32695	24904	33267	30489	31608	26897	29362	28767	20787	10927	24419	25346	28199	29724	28165	34450	30431	30112	27069	11249	9387	21297	24333	26804	28207
IFFO2	562	577	490	486	642	639	457	638	528	375	587	589	610	592	557	571	534	290	591	562	468	183	454	540	603	549
AL137127.1	786	791	804	716	741	731	736	798	713	866	902	757	958	842	872	990	853	1025	969	832	662	1027	896	860	973	941
UBR4	77	84	75	60	75	45	56	62	72	75	27	43	82	25	122	73	70	52	71	73	60	35	50	72	45	78
EMC1-AS1	0	4	0	0	0	3	0	2	0	0	0	0	0	0	0	4	2	0	0	0	0	0	0	0	0	6
EMC1	402	600	464	622	568	508	644	606	471	520	486	455	532	650	594	618	606	642	583	683	497	306	698	506	560	588
MRTO4	484	295	232	361	344	344	368	371	366	328	535	285	365	437	317	257	322	226	324	370	290	252	303	297	383	386
AL035413.2	2048	2129	2012	2786	1993	2117	2082	1897	2149	1821	2046	1900	2214	2556	2211	2200	2245	1675	2250	2153	1972	1360	1995	2005	2154	2262
AKR7L	660	679	631	600	576	661	563	638	663	422	582	728	707	844	695	638	706	548	652	751	588	327	668	679	701	687
AKR7A3	0	0	0	0	0	0	0	0	0	0	16	0	0	0	0	0	0	0	0	0	0	0	0	0	0	1
AL035413.1	9450	10404	9465	10205	9623	10916	9622	11020	10826	6393	8803	9109	11703	10502	10096	10042	10928	8474	10286	9892	7609	5292	9994	10754	9382	10752
AKR7A2	1044	1179	796	1262	1236	1167	1069	1083	1110	807	878	1246	978	1210	1219	1049	1156	1035	1071	1244	842	480	1252	975	1003	1065
RNU6-1099P	0	0	0	0	0	0	2	0	0	0	0	0	0	0	0	0	0	0	0	0	0	0	0	0	0	0
PQLC2	510	553	398	527	491	556	321	490	561	401	313	590	505	533	536	523	546	447	516	568	363	154	574	483	406	550
CAPZB	769	789	697	835	802	758	707	707	856	605	699	765	743	868	870	880	802	773	748	724	693	403	761	682	773	673
RN7SL277P	421	496	405	485	528	492	455	497	511	394	526	684	467	587	437	479	473	536	458	538	467	264	457	533	542	491
MICOS10	259	234	272	162	274	215	227	218	284	189	204	228	283	270	212	295	281	323	276	272	204	320	193	248	301	266
RNU4-28P	725	747	653	714	862	779	740	848	836	560	793	624	683	921	709	717	790	784	759	697	590	449	796	723	771	706
AL031727.2	1057	1153	899	1425	1056	1190	1159	1163	1282	862	1102	969	997	1216	1307	1294	1189	1227	1098	1272	783	369	1113	1109	1140	1111
NBL1	232	357	310	454	362	377	340	383	415	315	391	187	381	389	479	393	448	267	497	384	305	211	438	389	480	344
MICOS10-NBL1	0	1	0	0	0	0	0	1	0	0	14	0	1	9	0	0	0	0	0	0	0	3	0	6	0	0
AL031727.1	704	819	653	817	787	779	763	798	703	514	764	751	880	854	652	752	805	607	837	727	615	409	680	721	658	798
HTR6	626	695	521	488	621	568	650	637	546	657	815	605	571	622	780	742	678	513	697	624	685	537	698	532	580	656
TMCO4	724	954	795	954	858	956	850	888	932	846	1036	966	785	1124	1045	955	994	866	879	937	897	755	983	846	892	910
RNF186	0	0	5	0	0	0	0	0	0	0	0	0	0	0	0	0	8	0	0	3	9	0	0	0	1	8
AL391883.1	2544	2217	2407	2780	2245	2171	1920	2025	2251	1766	2434	2194	2289	3042	2456	2208	2516	2134	2523	2290	2246	2900	2361	2007	2151	2289
OTUD3	1803	1791	1650	1862	1821	1729	1654	1833	1822	1293	1258	2151	1992	2059	1968	1821	1902	1233	2009	1910	1427	1032	1437	1585	1461	1926
PLA2G2E	1151	1399	1074	1603	1220	1430	1482	1325	1563	1067	1184	1250	1433	1527	1336	1440	1498	1444	1514	1448	895	744	1299	1309	1314	1290
RN7SL304P	3907	4660	3721	4962	4482	4313	4023	4357	4805	3434	3768	4168	4517	5202	4543	4602	4652	4368	4452	4758	3399	2296	4537	4324	4106	4339
PLA2G2A	735	749	532	712	615	678	691	724	765	526	621	737	689	606	800	798	785	815	691	812	609	435	788	706	669	769
PLA2G5	317	285	312	248	268	252	253	259	250	283	337	323	330	324	349	284	246	188	276	250	354	492	309	332	260	287
PLA2G2D	1577	1134	832	1308	1002	1157	951	993	1205	824	1123	1209	995	930	1171	1042	975	1157	1028	1223	682	760	1083	1150	1008	1112
PLA2G2F	148	124	134	171	149	130	169	116	149	96	137	221	126	172	151	131	179	164	100	189	154	169	167	151	147	155
Z98257.1	135	84	82	60	47	65	84	103	115	49	59	146	91	73	96	71	77	48	83	100	111	77	75	56	68	85
PLA2G2C	3500	4666	4216	5250	4855	4674	4817	4411	4384	3478	3843	4503	4777	4828	4709	4302	4895	4178	4540	5135	3896	3283	4364	4421	4368	4141
UBXN10-AS1	4321	4679	4187	5293	4690	4835	4932	4738	4879	4616	4747	4287	4463	4805	4655	5143	4704	4991	4664	4589	4759	4239	4487	4626	4421	4553
UBXN10	1506	1755	1160	1737	1511	1578	1338	1404	1535	922	1278	1682	1403	1374	1540	1327	1413	1208	1407	1482	928	603	1488	1566	1338	1516
LINC01757	0	0	0	0	0	0	0	0	0	0	0	0	0	0	4	0	4	0	0	2	0	0	0	0	0	0
Z98257.2	0	20	10	6	3	18	21	22	12	10	19	5	11	11	8	10	19	5	10	19	0	9	13	32	9	23
VWA5B1	0	0	0	0	0	1	0	0	0	4	0	0	0	0	0	0	1	0	0	3	0	0	0	0	0	0
AL020998.1	38377	51511	43067	50827	53419	51475	44749	49395	48250	41812	35754	41813	50908	51917	46122	43494	55140	43624	50118	48270	31888	26378	43226	43330	42773	48191
LINC01141	6166	6804	6151	6783	7038	7123	7280	6756	7312	6365	5969	6579	6335	6700	7267	6555	7087	7724	6822	7247	6306	4812	6588	5797	6739	6859
AL139254.1	14606	15294	17861	14945	14834	19003	19199	17005	17187	16926	15289	14510	16251	14589	13358	13183	13114	11649	13691	16451	15438	15885	13713	13789	14610	13730
AL139254.2	568	569	618	655	531	617	536	556	693	643	635	706	660	618	595	751	642	755	685	747	608	647	615	467	522	727
AL139254.3	1782	2143	1797	1892	2139	2227	1909	2040	1908	1262	1684	2013	2071	2135	2137	1947	2468	1622	2156	2101	1043	1513	1857	2091	1925	2045
CAMK2N1	1875	2144	2144	2160	2091	2000	2037	1948	2146	1743	1877	2108	2297	2173	2087	2197	2262	2310	2141	2175	1700	1147	2086	2155	1945	1952
MUL1	106	106	64	113	90	115	79	112	87	96	53	117	93	91	37	124	95	71	86	130	82	139	80	84	76	71
RPS4XP4	0	9	10	5	11	25	10	11	12	6	20	11	7	8	1	7	7	0	7	5	22	31	36	13	17	16
FAM43B	185	149	176	119	138	153	183	129	151	139	172	147	197	159	137	132	164	140	166	177	161	118	140	152	213	92
CDA	3832	4132	4076	4697	4112	4520	4594	4774	5136	4315	3998	3821	4115	4116	4412	4399	4284	4475	4361	4525	3840	3092	4627	4326	5030	4648
PINK1	251	380	288	325	319	316	255	260	339	355	333	403	303	436	362	351	385	326	319	399	380	226	328	350	235	269
MIR6084	143	90	91	120	105	99	101	140	66	84	80	86	120	63	137	92	113	69	93	147	72	45	104	79	118	112
PINK1-AS	1189	1109	964	1248	1026	1183	1054	1031	1157	1129	1002	1428	1025	1048	1094	1158	1041	1105	1054	1140	840	624	1143	1123	1005	1034
DDOST	33928	32027	30073	33677	27731	28531	28899	28391	31305	25629	32774	31667	31190	31868	30888	31615	31470	32846	30344	27484	33090	21591	33780	32426	34145	30939
KIF17	368	447	344	353	343	427	443	470	427	271	283	429	464	525	322	441	404	387	338	382	315	104	451	511	359	491
AL663074.2	84	50	63	10	46	65	72	84	93	95	50	29	60	25	89	52	51	45	61	83	52	51	82	60	70	44
SH2D5	661	636	556	670	542	668	678	672	684	657	545	857	707	680	754	730	753	614	763	723	643	589	679	597	798	554
AL663074.1	2044	2129	1699	2032	2131	2409	1738	1991	2041	1746	2227	2603	2120	2256	2140	1855	1802	1995	1940	2409	1627	898	1989	1926	1677	1794
HP1BP3	1012	1026	997	899	1132	1064	925	976	1041	1045	1090	1064	970	1172	1195	959	1024	1158	1081	1029	1074	604	1146	1192	915	1038
EIF4G3	137	162	160	190	259	185	205	182	175	161	122	204	224	258	189	234	271	229	228	277	147	76	181	200	217	186
RNU7-200P	205	236	256	263	205	224	171	177	192	187	267	62	261	199	242	187	243	308	193	244	227	264	233	239	274	264
MIR1256	1729	1922	1528	1843	1746	1885	1795	1829	2010	1342	1293	1616	1935	2033	1924	1856	2088	2302	1812	2002	1199	744	1787	1856	1629	1827
RPS15AP6	0	0	0	0	0	7	1	0	5	18	0	3	0	15	5	5	3	0	6	9	1	0	0	2	0	5
AL627311.1	1592	1467	1208	1299	1528	1274	1202	1368	1536	1233	1346	1403	1289	1647	1572	1515	1535	1476	1431	1443	1202	723	1472	1349	1220	1694
HSPE1P27	11	56	22	9	31	36	35	54	13	12	44	32	45	13	51	22	40	19	37	33	46	26	23	31	2	19
AL031005.2	1784	2434	2360	2132	2275	2093	2469	2349	2235	1821	1953	2274	2742	2525	2202	2289	2350	2434	2327	2386	1610	1304	2184	2392	2261	2255
ECE1	534	520	594	412	554	617	531	599	589	430	629	444	691	473	456	499	524	513	426	588	506	356	493	586	551	673
AL031005.1	1708	1918	1900	2196	1654	2038	2098	2018	2094	1922	1785	1820	1834	2114	1854	1818	1852	2064	1988	1939	1874	1614	2035	1980	1864	2098
AL031728.1	852	942	1052	730	987	928	1053	911	1136	870	1054	1145	1097	922	948	999	927	999	881	933	687	534	906	971	934	891
PPP1R11P1	31	28	35	10	44	74	79	59	48	33	41	18	52	53	30	41	29	27	41	64	38	24	39	23	10	48
AL592309.1	7	18	5	29	25	29	42	20	14	8	26	13	32	17	30	8	13	19	24	24	18	0	14	14	40	15
AL592309.2	638	720	537	694	809	736	647	729	805	513	621	808	753	592	788	759	735	511	810	708	465	446	760	721	677	693
NBPF2P	1782	1969	2602	1615	2145	2644	2644	2544	2598	2676	2545	1980	2318	1880	1889	2163	1799	1854	2032	2392	2481	3684	2107	2319	2518	2157
HS6ST1P1	288	480	379	572	380	471	481	421	424	382	292	424	473	517	439	502	447	412	508	590	290	167	487	401	556	421
CROCCP5	1027	1212	1197	1448	1143	1165	1059	1051	1298	1047	1068	1335	1170	1279	1352	1460	1348	1455	1371	1214	1140	1155	1153	1131	1313	1141
NBPF3	247	232	165	173	157	253	143	180	212	113	207	197	208	268	109	206	193	184	225	240	115	51	152	196	122	215
PFN1P10	744	581	543	697	618	596	675	560	611	492	692	622	615	627	756	574	722	668	579	657	406	259	649	686	642	616
ALPL	0	0	5	0	0	4	0	2	0	3	0	0	1	0	0	0	0	0	1	0	7	0	0	2	0	0
LINC02596	647	757	716	855	803	911	849	778	825	736	745	653	765	1031	884	983	895	759	852	940	544	597	870	762	914	749
RAP1GAP	259	297	382	388	376	424	423	357	273	240	321	291	422	386	318	379	326	463	293	333	277	303	383	390	314	272
USP48	1547	1741	1357	2156	1643	1833	1706	1492	1919	1292	1387	1667	1717	1823	1904	1957	1902	1932	1769	1937	1116	1110	1940	1594	1601	1742
AL590103.1	252	419	373	568	548	464	510	438	442	506	199	468	460	441	558	538	479	457	486	538	356	338	449	414	358	467
LDLRAD2	1252	1431	1291	1322	1335	1321	1384	1455	1333	1080	1466	1426	1323	1294	1363	1215	1428	1406	1266	1401	777	770	1296	1228	1078	1219
HSPG2	0	0	0	0	3	1	0	1	0	0	0	0	0	0	4	0	0	0	0	5	0	0	1	5	0	0
AL590556.1	0	0	0	0	0	0	0	2	0	0	0	0	0	0	0	3	0	0	0	0	0	0	0	1	0	0
AL590556.2	3061	3622	2944	3423	3300	3463	2841	3417	3435	2593	2954	3017	3768	4137	3999	4041	4284	3297	3967	3667	2906	2838	3381	3266	3399	3555
CELA3B	63	97	53	148	115	119	74	91	97	60	56	102	134	85	151	108	110	113	138	115	51	6	73	104	72	85
AL590556.3	687	699	791	796	698	743	747	744	745	787	785	741	813	751	633	808	671	700	683	633	740	723	740	776	721	778
RN7SL386P	499	784	818	851	803	671	674	694	758	859	778	925	666	650	727	1020	715	851	643	767	757	943	846	719	769	647
RNU6-1022P	0	0	0	4	2	8	5	0	2	0	0	0	0	0	0	0	0	0	2	9	0	18	0	4	0	1
CELA3A	272	349	464	344	434	306	339	389	313	499	422	316	427	406	424	453	350	291	418	342	512	497	335	458	429	401
RN7SL186P	9	10	11	19	7	22	9	8	13	48	11	0	26	0	15	17	42	0	8	20	1	20	19	14	5	24
RNU6-776P	176	158	161	90	94	86	86	92	98	75	107	89	118	110	107	109	72	87	101	97	122	185	172	136	131	111
LINC01635	72	102	126	128	119	132	84	99	104	127	151	104	82	194	95	76	87	85	78	136	174	77	129	117	150	149
LINC00339	777	863	658	918	783	925	931	954	884	781	946	735	781	1000	1029	893	1043	718	866	960	801	678	1080	839	899	855
CDC42	724	733	694	579	681	660	729	700	666	573	684	675	697	820	799	631	599	734	772	731	568	406	670	620	640	708
AL031281.2	62	78	51	51	63	133	149	133	154	123	100	75	71	45	69	90	49	68	72	156	91	35	53	67	66	39
AL031281.3	1678	1411	1486	1444	1241	1202	1445	1465	1477	1529	1565	1519	1391	1452	1732	1689	1503	1539	1618	1503	1718	1491	1577	1427	1801	1377
CDC42-IT1	2619	3345	2944	3173	3111	3283	3032	3469	3352	2068	2569	3296	3522	3196	3376	3317	3408	2952	3298	3434	2420	1675	3170	3136	2775	3182
AL031281.1	1239	1174	1390	1222	1078	1142	1022	1232	1183	1234	1324	1267	1384	1093	976	1129	1069	1054	1183	1114	1607	2314	1184	1216	1314	1147
WNT4	0	0	0	0	5	0	0	0	0	0	4	0	0	0	0	0	0	0	0	0	0	0	0	0	0	0
AL445253.1	493	536	357	505	531	445	329	440	368	360	317	266	420	193	452	395	485	402	404	370	273	185	437	444	374	460
MIR4418	1815	1841	1647	1856	1733	1603	1656	1510	1740	1330	1745	1969	1605	2066	1855	1876	1888	2175	1703	1753	1771	1400	1686	1474	1645	1728
PPIAP34	90	141	115	162	163	180	231	188	197	183	87	136	121	150	165	178	139	114	143	191	114	144	190	164	140	233
AL591122.1	749	711	741	682	782	675	760	769	823	555	819	1046	724	937	1015	825	817	851	826	793	640	518	722	745	686	764
ZBTB40	0	4	2	0	2	12	13	20	2	0	0	0	0	0	1	1	2	0	3	4	0	0	0	1	3	0
ZBTB40-IT1	51	101	103	93	57	73	83	89	85	57	146	94	92	52	124	111	78	55	95	117	104	49	116	108	95	125
EPHA8	783	982	794	1460	1128	1129	882	1010	992	725	665	987	991	1318	1063	954	1149	982	934	1115	472	483	913	917	959	941
MIR6127	6626	6629	5741	7443	5918	6457	6425	6224	6352	6124	6020	6530	6702	7114	7175	6800	6771	6805	6873	6470	5816	4764	6593	6351	6042	6197
C1QA	982	1093	1229	1148	1094	1114	1106	1183	1130	1066	1140	1078	1126	1052	969	1133	1014	1072	1067	1184	1082	912	1118	1122	1178	1107
C1QC	1299	1776	1513	1842	1516	1573	1204	1555	1504	1046	935	1823	2029	1833	1548	1776	1988	1524	1990	1551	1058	723	1119	1256	1573	1810
C1QB	47	49	39	21	46	41	30	19	34	42	68	29	66	11	63	24	32	46	46	35	79	34	91	37	28	38
EPHB2	2527	2673	2091	2705	2284	2413	2219	2245	2221	1864	1739	2264	2411	2683	2340	2482	2588	1923	2436	2264	1819	1468	2295	2376	2167	2427
MIR4684	0	0	0	0	0	0	0	0	0	0	0	0	0	0	0	0	0	0	0	0	0	0	0	0	0	0
AL512444.1	0	0	0	0	0	1	0	3	0	0	0	0	2	0	0	0	1	0	4	0	0	0	0	0	0	0
MIR4253	177	533	615	387	660	525	673	626	732	732	125	611	786	768	735	788	974	966	1005	941	201	285	278	404	371	469
LACTBL1	2358	2967	2281	2402	2646	2644	2043	2504	2653	1959	1656	2044	2902	2363	2272	2644	2727	2170	2647	2630	1903	1259	2806	2440	2383	2605
TEX46	33	93	94	92	95	115	181	95	123	107	97	44	99	123	122	74	72	46	83	169	104	80	109	109	147	120
KDM1A	410	397	359	354	369	426	534	517	440	426	474	455	409	444	444	399	374	307	434	470	337	265	426	373	384	362
AL031428.1	1055	899	933	904	1092	840	873	847	914	919	971	992	907	936	1148	828	922	1221	936	1124	917	764	1024	834	956	848
MIR3115	4568	5185	5069	4894	4975	4996	5327	5108	5294	4736	4724	5440	5100	5459	5517	5994	5359	5624	5313	5313	4758	4201	5457	5196	5639	5060
AL031428.2	0	11	22	0	10	6	23	13	11	34	28	0	25	2	2	7	21	15	11	21	7	16	23	28	31	4
LUZP1	2072	2042	1773	1856	1822	1854	1822	1900	2027	1770	2030	2039	1981	2116	2317	2101	2133	2550	2028	1997	1591	801	2001	2032	1879	1967
AL161672.1	715	598	494	881	675	640	571	654	673	640	648	717	535	501	635	669	697	866	651	701	491	310	662	572	671	635
RNU6-514P	871	997	1143	976	1038	897	803	929	950	845	934	1164	1045	1151	924	1044	1111	762	1002	977	1110	904	887	1001	943	935
RNU6-135P	2938	3393	2689	4013	3221	3453	3424	3402	3497	2540	2918	3448	3464	3717	3621	3478	3459	3487	3375	3360	2450	1409	3264	3443	3322	3038
HTR1D	2087	2448	2203	2502	2487	2114	2431	2225	2378	2286	2046	2032	1933	2564	2367	2661	2436	2477	2444	2520	1878	1402	2508	2097	2101	2077
AL109936.1	2159	2261	1798	2256	2026	2191	2129	1953	2377	2098	1799	1906	1967	2138	2514	2172	2339	2058	1973	2136	2001	2036	2083	1923	1744	2112
LINC01355	847	962	883	930	732	836	619	853	802	657	750	975	974	1020	942	791	856	952	831	914	879	892	717	822	980	843
AL109936.6	965	1392	1184	1442	1383	1327	1000	1232	1203	846	948	1161	1358	1274	1198	1324	1444	1272	1267	1328	902	747	1099	1045	971	1346
HNRNPR	161	95	84	96	100	80	85	89	86	100	173	76	85	91	144	110	110	171	99	153	117	90	99	112	136	101
ZNF436	0	9	0	0	10	0	0	0	0	0	0	0	0	0	0	0	0	0	2	2	0	0	2	0	0	4
ZNF436-AS1	3549	2989	2320	3420	2931	2921	2641	2762	2844	2698	2629	2556	2761	3256	3038	3238	3132	3128	2898	3158	2412	2180	2849	2639	2604	2923
RF00019	1479	1420	1562	1293	1168	1321	1471	1386	1394	1342	1453	1449	1588	1461	1303	1460	1358	1517	1357	1353	1519	1894	1349	1359	1491	1290
AL109936.2	811	908	1092	924	816	794	986	939	1040	846	918	904	1137	969	930	855	954	718	891	956	658	747	835	871	864	1104
TCEA3	19	4	8	0	1	7	8	7	2	0	5	0	0	0	2	6	3	0	0	5	9	0	5	14	0	6
AL357134.1	576	538	623	681	681	590	725	607	732	721	576	695	556	677	651	642	621	627	596	573	617	537	578	554	576	659
ASAP3	2726	3070	2278	3124	2966	2927	2370	2826	3067	2044	2748	2996	2961	3289	2988	3382	3377	3107	3174	3013	2457	1677	3294	2900	2849	2899
E2F2	64	83	32	59	90	93	84	81	68	57	66	118	64	107	59	70	81	89	84	105	55	13	91	97	19	64
AL021154.1	0	0	0	0	0	1	0	0	3	0	0	0	0	0	0	0	2	0	2	1	0	0	0	0	0	0
ID3	0	0	0	0	6	1	0	3	0	0	8	0	0	0	3	0	0	0	0	0	0	0	0	1	0	1
AL450043.1	1616	1816	1656	1597	1932	1770	1517	1673	1742	1212	1735	2024	1834	1594	1614	1597	1557	1636	1632	1669	1699	1299	1933	1856	1999	1777
MDS2	579	829	648	793	894	884	868	902	892	690	804	556	871	919	898	767	1016	645	881	1065	592	325	833	751	849	857
AL451000.1	38	24	45	29	47	35	34	32	32	36	58	39	44	34	54	50	33	24	31	45	42	75	58	21	46	35
RPL11	488	783	568	725	636	685	558	705	648	563	488	539	715	774	626	695	727	832	785	724	572	395	667	638	486	633
ELOA-AS1	20	17	52	7	40	38	25	16	20	11	24	9	23	44	14	36	35	27	35	31	21	36	12	37	24	42
ELOA	1422	1407	1064	1345	1222	1346	1317	1291	1260	948	1160	997	1309	1443	1402	1331	1303	905	1235	1317	933	663	1225	1193	1138	1148
PITHD1	0	0	0	0	0	0	0	0	0	0	0	0	0	0	0	0	0	0	0	0	0	0	0	0	0	0
LYPLA2	1018	906	643	830	838	923	831	912	998	826	748	713	752	833	920	948	970	923	938	1117	672	649	1108	857	969	1211
GALE	20	8	11	0	9	0	26	12	2	7	0	0	4	3	5	18	11	1	5	4	0	0	14	5	0	0
HMGCL	10	0	0	0	0	0	1	0	0	0	12	0	1	0	0	0	2	35	0	0	0	0	5	0	0	0
FUCA1	22	9	18	11	4	2	28	18	23	20	0	0	19	12	7	18	14	0	18	6	0	0	1	9	0	16
CNR2	5890	6090	5537	6435	6287	6468	6342	6303	6846	5271	5333	6041	5957	7123	6699	6840	6478	6553	6157	6730	5437	5668	6357	5618	6219	5937
BTBD6P1	19	18	34	33	9	77	54	56	30	50	30	60	22	0	21	18	26	32	42	66	50	44	50	56	49	29
AL590609.3	932	1000	758	1025	911	861	897	848	1107	667	880	1116	785	905	851	971	952	1022	849	996	757	580	894	851	1074	1043
MIR378F	109	109	94	89	116	109	93	94	128	72	120	107	73	52	116	58	112	129	93	148	71	14	114	84	67	107
AL590609.2	1112	995	1006	932	1000	916	1057	904	953	1034	1040	1033	1018	1058	1163	1051	965	902	1121	1025	1075	532	1146	1089	1065	892
PNRC2	914	1005	885	1048	922	1005	933	960	963	755	1105	1127	1034	972	1066	1089	1156	1238	1040	1077	842	635	991	1086	839	988
SRSF10	481	416	305	532	505	432	361	409	463	343	457	295	468	470	476	438	374	264	385	421	413	204	448	417	412	377
AL590609.1	1336	1413	1112	1279	1452	1411	1447	1449	1523	1158	1258	1327	1321	1498	1607	1491	1585	1566	1413	1536	983	737	1402	1360	1400	1302
AL591178.1	26	25	18	57	38	44	9	36	39	26	5	66	21	80	33	55	26	50	51	36	25	30	6	34	32	28
MYOM3	380	457	385	485	519	572	545	502	475	327	321	646	500	588	536	563	542	580	515	625	329	122	420	462	339	437
AL591178.2	4358	6278	5952	6103	5780	6839	6802	6360	7033	5040	5005	6152	6356	6105	6129	5866	6496	5885	5953	6873	4743	3856	6081	5393	6029	5586
IL22RA1	4106	3949	3704	3828	3379	3755	3408	3487	3842	3720	4036	3325	3622	3624	4321	4073	4363	4004	4227	4130	3955	4834	3784	3273	3709	3748
IFNLR1	0	0	3	0	5	6	1	0	0	0	0	0	0	0	0	4	1	0	2	1	0	0	0	4	0	0
AL590683.1	21	73	90	57	54	93	63	82	71	102	37	62	108	63	86	114	95	81	111	91	29	140	80	120	59	79
AL138902.1	696	710	810	572	807	695	671	682	686	455	840	986	987	865	691	675	755	564	656	739	559	279	673	747	731	685
GRHL3	700	856	701	885	781	787	815	799	921	598	843	917	958	1111	903	926	924	909	893	910	724	527	849	928	928	799
STPG1	6006	6975	5489	7545	6972	7586	6196	6711	7159	5329	5001	6132	7091	7100	6372	6493	7712	6224	7600	7534	5217	3576	6443	6102	5865	6486
NIPAL3	3604	3696	3095	3987	3782	3880	3335	3389	3887	3153	3260	3552	3476	3365	4038	3599	4135	3693	3943	4027	3094	2161	3291	3506	3697	3915
RCAN3AS	384	472	389	446	534	408	487	467	491	410	412	392	385	389	484	484	504	539	540	543	536	390	500	517	522	410
RCAN3	888	942	829	1128	875	815	905	824	951	898	1069	980	838	1092	1038	969	958	837	918	956	1104	930	984	887	837	951
AL445686.2	399	461	385	543	461	572	472	524	529	350	386	424	385	587	581	538	523	536	480	600	355	179	451	418	450	494
NCMAP	21	13	11	0	13	13	13	12	23	24	22	33	21	28	37	23	30	20	15	13	10	38	8	11	3	25
AL445686.1	1682	1533	1612	1462	1447	1306	1448	1452	1574	1361	1761	1583	1638	1711	1545	1466	1645	1390	1347	1425	1545	2217	1519	1628	1950	1450
RF00019	367	443	509	476	514	393	482	496	521	272	452	672	543	561	546	529	571	480	499	481	220	189	467	523	556	489
SRRM1	116	126	123	135	150	291	209	282	247	143	115	189	116	132	106	107	108	131	143	228	84	83	157	136	89	175
AL445648.1	552	464	520	340	432	432	566	511	526	466	391	378	427	466	467	454	432	382	425	577	485	323	577	513	508	518
CLIC4	1566	1653	1365	1631	1771	1818	1706	1755	1948	1594	1558	1678	1632	1868	1766	1633	1596	1557	1692	1698	1451	1170	1567	1527	1400	1596
RNU6-1208P	367	296	219	284	233	261	245	288	239	292	253	374	245	195	268	273	218	190	226	258	252	194	404	213	243	261
RUNX3	359	227	280	275	194	293	408	331	377	266	208	147	271	238	206	284	296	382	264	305	180	259	275	268	347	270
MIR6731	313	382	395	443	333	468	492	412	445	389	322	345	384	376	473	420	483	382	400	432	340	283	551	405	326	489
AL445471.1	449	525	284	530	448	466	571	482	472	437	580	528	476	462	587	475	554	466	400	576	369	417	483	435	347	507
AL445471.2	296	189	209	198	239	257	314	204	288	189	341	211	206	149	314	257	208	259	225	232	185	256	272	226	240	205
MIR4425	233	322	359	425	366	393	447	437	456	315	169	374	291	426	453	410	466	365	413	579	295	212	427	361	274	457
AL050344.2	18	38	52	33	18	26	9	38	31	25	38	29	21	41	38	29	23	47	11	34	26	35	17	21	58	32
AL050344.1	753	633	761	497	604	616	596	615	724	570	679	729	808	724	607	597	667	519	642	654	549	556	677	658	701	600
AL121994.1	10862	13503	12676	12633	13045	11949	12176	12581	13566	13288	11160	14002	15127	14537	14908	15721	15585	15493	15306	14126	11686	9183	12805	13348	12099	12355
AL031432.1	0	0	3	0	0	1	0	2	0	0	0	0	0	11	0	1	2	0	0	1	0	0	0	0	4	0
SYF2	4996	5713	4421	6467	5541	5977	4698	5506	5777	3719	4556	4983	6067	6712	5701	5710	6495	4208	6228	5550	3603	2477	5124	4791	4493	5510
AL031432.4	0	0	0	0	0	0	0	0	0	0	0	0	0	0	0	0	0	0	0	0	0	0	0	0	0	0
AL031432.5	1723	1636	1553	1609	1837	1621	1362	1511	1613	1381	1747	1563	1580	1782	1853	1577	1693	2176	1691	1836	1683	1566	1721	1214	1465	1692
RSRP1	876	829	1021	730	919	847	1023	849	1002	616	1030	903	957	692	909	758	757	632	754	887	717	696	1002	991	1035	839
AL031432.3	124	114	126	65	94	144	158	170	233	139	117	60	105	95	106	162	116	44	114	172	87	91	106	94	119	138
AL031432.2	0	2	0	0	0	3	0	0	0	0	0	0	0	0	0	0	0	0	0	0	0	0	0	0	0	0
RHD	318	325	325	377	393	298	291	392	384	349	419	319	308	314	364	343	371	547	295	332	363	433	379	385	325	367
SDHDP6	944	1107	878	1083	863	856	901	981	945	860	920	898	1087	1350	885	776	1013	1070	851	923	940	533	1004	1021	1057	935
AL928711.1	612	563	680	764	731	671	629	675	606	553	682	803	600	642	680	717	677	591	616	699	609	629	791	647	724	704
TMEM50A	0	4	2	15	0	0	0	0	5	0	0	2	0	0	3	2	2	0	0	3	0	0	5	2	10	2
RHCE	0	1	2	0	0	1	0	0	4	12	0	0	1	0	0	0	2	19	1	0	0	0	0	0	0	0
AL031284.1	510	543	409	539	615	660	577	616	628	430	487	609	568	625	478	492	612	359	581	550	356	153	552	520	406	564
MACO1	664	735	709	660	719	634	770	661	657	819	611	796	614	613	801	789	671	779	749	780	849	1017	778	673	889	768
LDLRAP1	1078	1291	1366	1180	1412	1258	1355	1256	1386	1075	1384	1546	1352	1526	1287	1323	1261	1248	1301	1271	1195	984	1274	1306	1449	1144
AL606491.1	338	622	502	502	607	843	908	754	741	613	387	376	501	589	395	553	497	358	505	708	571	672	778	758	694	805
MAN1C1	3114	3067	3091	2534	3197	2985	3183	3067	2956	2362	3660	3355	3340	3282	2915	2964	2921	2952	2907	3371	2279	1688	3131	3032	3296	3172
AL031280.1	124	142	124	131	101	148	103	112	125	84	135	77	100	125	115	73	105	98	144	247	86	84	142	122	153	98
SELENON	3161	3933	3166	3783	3912	3890	3483	3649	3923	3052	3435	3834	4190	4641	4357	4020	4454	4310	4355	4042	3102	1946	3589	3771	3687	3990
AL020996.2	0	0	0	0	0	0	0	0	0	0	0	0	0	0	0	0	1	0	0	0	0	0	0	0	0	0
AL020996.1	15	52	79	69	97	118	117	133	107	72	49	121	74	66	61	44	79	96	58	80	34	77	71	72	76	56
MTFR1L	7008	8142	5759	8042	7155	7049	7157	6937	7520	6575	6383	7467	7527	9335	8221	8451	8809	8305	7883	7833	5477	5234	7912	7356	6795	7747
AL020996.3	996	1027	889	977	1008	1077	1047	986	1048	1011	880	1002	911	1046	1179	1200	1113	1279	1022	1085	854	729	1078	845	1036	972
AUNIP	1257	1162	850	1161	1051	1002	938	1032	1079	986	942	1084	1045	1335	1195	1091	1193	1335	1200	1349	705	905	1055	768	1066	980
AL033528.2	1167	1118	1266	1055	1149	1044	1001	1100	1018	1050	1357	1418	1383	1226	1182	1048	1136	1032	1079	1160	1041	1095	1112	1158	1292	1049
PAQR7	1155	1400	1627	1177	1273	1251	1317	1262	1384	1020	1440	1497	1604	1458	1339	1157	1290	1042	1205	1242	921	867	1325	1345	1635	1335
RF00019	1040	1156	916	1295	1000	983	992	1061	1008	713	816	1078	1174	1391	1052	1120	1176	810	1100	1092	858	627	1008	1085	1034	974
STMN1	0	0	0	0	3	2	0	2	5	0	0	34	2	0	3	8	2	0	0	6	0	0	0	6	0	0
SNRPFP2	0	0	0	0	0	0	0	0	0	0	0	0	0	0	0	0	0	0	0	0	0	0	0	0	0	0
AL033528.1	1875	1706	1547	1729	1550	1730	1637	1709	1691	1597	1426	1531	1432	2255	1788	1992	1725	1773	1665	1712	1751	1012	1890	1637	1621	1758
MIR3917	34	67	60	53	73	80	59	76	55	53	33	31	53	76	47	83	68	82	73	83	70	52	74	65	81	61
PAFAH2	81	141	112	156	117	159	119	164	137	155	84	142	96	137	129	131	153	170	127	132	70	49	105	192	166	122
RNU6-110P	3298	3394	3389	3453	3046	3467	3228	3208	3370	3586	3060	3092	3390	3370	3328	3712	3438	3050	3479	3254	3756	3782	3737	3271	3307	3270
RF00492	15	7	7	0	0	0	6	7	6	25	20	18	6	0	2	13	0	0	1	5	5	6	11	22	24	3
RF00283	913	769	1022	948	839	700	851	763	849	982	889	843	877	741	807	939	810	930	896	754	1289	1497	745	883	742	825
EXTL1	1181	1475	1355	1497	1300	1362	1312	1324	1356	1208	1403	1591	1546	1446	1354	1476	1441	1699	1394	1378	1327	1374	1391	1500	1452	1476
SLC30A2	848	1001	884	1093	1106	1138	1077	1115	988	791	1100	869	971	1074	1118	975	1062	630	1073	1131	671	692	1130	1090	1220	993
AL391650.2	3461	3368	3231	3465	3342	3489	3738	3841	3618	3938	4155	3990	3442	2945	3938	3289	3297	3282	3432	4556	3699	3083	3526	3247	3728	3341
TRIM63	902	1025	964	1279	1071	1200	1114	1177	1072	1021	793	822	1061	1368	1178	1086	1253	1207	1134	1195	746	1039	1101	1125	1027	1039
PDIK1L	352	340	369	234	286	267	323	325	378	283	423	411	352	364	360	310	290	388	273	372	207	183	279	370	330	331
FAM110D	2	0	0	0	0	0	0	0	0	0	0	0	0	0	0	0	0	0	5	2	0	0	0	1	0	0
C1orf232	7620	7659	7230	8509	8044	8568	8447	8137	8324	6619	7322	7518	8135	9311	9100	8969	9205	9368	8592	8633	6174	4313	8318	8097	8006	8458
AL391650.1	90	92	114	111	106	80	71	77	112	93	145	78	73	157	101	132	107	108	102	77	134	163	100	107	155	100
ZNF593	347	279	363	231	350	282	262	303	248	257	176	277	378	332	379	257	261	198	358	287	218	160	260	358	303	264
CNKSR1	375	431	439	380	371	365	392	361	403	365	405	409	488	482	344	438	466	386	405	371	311	286	405	465	429	384
CATSPER4	9737	9659	12702	9005	10749	10360	11194	10520	10784	11636	11597	12421	11280	9829	10385	11347	10530	11121	10399	10292	12364	17236	9307	10621	9825	10789
AL355877.1	765	567	766	574	556	457	537	509	586	798	861	507	595	674	683	679	606	790	659	551	890	1234	666	599	567	531
AL355877.3	618	600	690	637	534	585	644	632	664	655	647	615	648	514	716	676	608	876	606	613	771	562	567	663	683	689
CEP85	2827	2865	2773	2469	2983	2598	2713	2676	2861	2603	2888	2630	3137	2770	2891	2763	2727	2656	2513	2770	2781	2404	2902	2687	2800	2785
AL355877.2	1844	1826	2424	1822	1885	2209	2239	2001	2099	2105	2131	2029	2230	1916	1846	2000	1819	1974	2030	2013	1896	2574	1963	2120	1835	1987
SH3BGRL3	1662	1915	1637	1893	1509	1541	1686	1705	1810	1563	1874	1999	1866	1719	1957	1866	1904	1910	1904	1836	1787	912	1809	1848	1793	1720
UBXN11	0	0	1	0	0	0	0	2	0	0	0	0	2	0	0	4	1	0	0	0	0	0	0	2	0	0
CD52	0	0	0	0	0	0	0	0	0	0	0	0	0	0	0	0	0	0	0	0	0	0	0	0	0	0
CRYBG2	645	798	587	1003	604	709	604	659	695	690	552	749	701	880	868	750	790	551	758	760	715	710	709	658	513	703
AL451139.1	575	558	474	537	521	510	562	512	557	429	496	547	583	527	669	579	606	415	621	586	510	166	564	494	555	442
ZNF683	4153	4709	5320	4737	4508	4511	4773	4351	4716	3764	4671	4473	5233	4351	4309	4220	4350	4150	4334	4334	4377	4106	4886	5086	4660	4198
LIN28A	118	201	215	105	211	163	153	198	169	178	222	188	170	143	108	147	150	92	171	154	276	161	216	204	172	157
DHDDS	1167	861	1057	920	806	872	894	850	917	932	1036	823	1014	906	933	1084	1021	1032	968	869	1064	864	1071	1046	1018	989
AL513365.1	996	1360	1234	1371	1415	1240	1384	1319	1178	1074	939	1207	1534	1378	1376	1260	1560	1470	1429	1427	1078	581	1329	1342	1089	1226
AL513365.2	342	373	347	448	410	386	384	409	398	373	447	479	302	402	367	388	356	349	360	513	350	262	500	422	411	307
HMGN2	7675	7057	5597	7891	6924	6647	5862	6431	7394	5322	6707	6260	6571	7178	7396	7553	7714	7535	6917	7106	6205	7197	7068	6809	6058	7006
DPPA2P2	461	411	325	599	432	447	512	447	460	363	442	483	359	517	488	549	472	585	450	483	385	304	543	405	524	461
RPS6KA1	1890	1665	1613	2140	1828	1912	2078	1914	2038	1520	1532	1849	1615	1946	1871	2143	1931	1907	1799	1831	1520	1260	2048	1629	1965	1968
MIR1976	26	24	29	20	12	5	7	23	4	5	24	15	11	1	9	21	7	39	4	9	10	14	16	9	17	21
RN7SL679P	113	118	137	216	149	127	134	120	147	135	129	151	110	218	137	150	168	74	138	196	151	112	142	120	101	118
RF00019	24	27	21	8	31	13	9	16	17	35	55	23	11	18	14	18	19	40	18	28	18	21	32	23	34	11
RNU7-29P	8791	9449	10354	8881	8646	8367	7851	8554	8755	8961	9022	8609	9665	9395	8089	9950	10044	10195	9440	8256	8844	8749	9104	10564	10082	9034
AL627313.1	0	6	1	9	7	3	4	1	4	0	0	0	0	7	8	6	5	6	12	3	8	4	3	1	0	9
RF01210	228	368	361	400	307	318	414	265	376	327	432	516	287	375	465	354	325	472	383	390	331	322	339	316	396	331
AL627082.1	10	5	0	0	0	2	0	3	3	6	5	0	3	0	1	3	0	0	0	1	0	17	0	0	0	1
AL512408.1	467	341	377	374	290	312	283	322	332	298	263	248	354	455	330	316	270	278	266	303	292	270	306	303	341	337
ARID1A	264	335	257	358	274	305	322	367	350	113	213	150	315	307	314	220	345	444	253	333	92	139	253	215	276	301
PIGV	872	701	567	902	765	821	761	768	832	599	746	965	732	755	879	854	839	732	716	837	503	327	753	910	777	736
RN7SL165P	985	855	890	1036	1042	1085	982	976	1094	811	731	1152	1074	1268	1144	1021	1131	1058	1089	1090	798	979	883	844	994	1120
AL034380.2	1335	1590	1329	1565	1355	1435	1411	1469	1686	1028	1418	1507	1333	1713	1580	1512	1505	1515	1537	1633	1093	831	1612	1431	1364	1543
ZDHHC18	64	74	110	48	49	9	93	85	53	0	22	102	46	38	43	64	46	23	82	54	34	7	27	145	153	76
SFN	508	604	682	619	549	559	593	523	590	544	398	532	609	459	413	568	541	401	537	538	625	783	520	624	533	611
GPN2	718	607	803	458	652	619	752	601	600	636	835	690	763	604	617	585	666	707	649	616	839	1024	766	708	709	694
AL034380.1	25	61	57	42	48	76	69	87	29	25	105	45	60	43	48	53	25	39	35	54	81	26	42	47	57	48
GPATCH3	5474	6619	6568	5539	5544	6563	6604	6585	6160	6438	6014	5097	6416	5198	5285	5223	5845	5439	5591	6021	7199	7281	6511	6617	6956	6908
NUDC	1077	1182	1168	933	1029	1095	965	1044	984	600	1500	1109	1163	1113	1068	919	990	1077	886	1176	794	498	951	1202	1100	996
NR0B2	305	259	227	356	316	256	248	275	309	155	209	227	317	388	323	283	348	451	329	468	104	211	249	242	302	264
KDF1	159	232	192	107	232	261	204	250	232	305	211	313	196	182	196	225	240	208	251	274	254	207	224	185	271	276
RPL12P13	182	301	292	262	237	309	204	228	237	196	367	225	307	273	222	268	266	327	268	275	262	168	282	242	232	301
AL356390.1	2488	3515	3799	3229	3352	4043	3485	3587	3594	3270	2940	3249	3902	3115	3124	3648	3603	3207	3565	3885	3327	2857	3788	4009	3451	3531
OSTCP2	82	104	123	119	88	144	103	130	99	54	163	179	89	78	95	55	58	83	89	114	116	92	140	115	174	97
TRNP1	678	503	438	427	481	482	456	483	428	528	526	476	451	643	492	521	550	683	490	608	412	424	411	556	512	470
TENT5B	471	422	415	446	423	487	400	415	425	262	495	338	417	486	446	440	403	436	406	391	344	308	391	366	385	416
SLC9A1	1799	1833	1432	1994	1849	1848	1743	1754	1916	1410	1688	2063	1822	2313	1878	1935	2025	1910	1781	1832	1240	1129	1855	1901	1803	1658
AL590640.2	87	95	58	129	97	116	77	121	133	55	128	120	104	53	97	119	118	18	127	172	92	46	110	81	96	96
CHCHD3P3	0	0	0	0	3	0	7	1	7	0	0	0	0	0	0	4	0	0	0	0	9	0	0	2	0	0
NPM1P39	6	0	1	0	0	0	1	0	0	12	0	0	2	0	3	1	0	0	0	3	0	0	3	0	0	0
SNRPEP7	95	478	533	396	351	588	711	541	553	411	28	348	520	749	1176	1902	2274	2162	2696	3407	246	292	437	314	195	509
AL590640.1	2131	3010	2906	2529	2702	2567	2817	2802	2498	1806	2921	3113	3647	3508	2959	2738	2778	2735	2541	3188	2028	1888	2705	3316	3342	2762
WDTC1	394	336	225	316	327	349	417	289	374	264	320	336	292	399	395	367	345	413	333	305	210	149	310	317	327	333
RF00019	2317	2354	2689	2244	2014	2079	2452	2107	2371	2411	2665	2508	2768	2700	2423	2499	2467	2596	2225	2227	2799	3271	2479	2514	2653	2302
FO393419.3	382	401	339	439	304	367	309	247	349	330	366	140	248	329	351	282	277	256	345	716	316	115	415	399	401	333
TMEM222	595	518	540	488	627	593	601	438	586	638	468	598	564	624	631	593	589	636	572	617	531	446	631	466	638	636
RNU6-48P	1499	1768	1437	1621	1859	1473	1388	1604	1496	1142	1424	1698	1835	1711	1797	1614	1813	1231	1781	1722	1272	863	1684	1717	1372	1602
ACTG1P20	2871	3188	3370	3431	3176	3191	3069	3153	3489	2594	2993	2901	3737	3600	3204	3210	3121	2964	3078	3391	3076	3336	3079	3377	3207	3387
SYTL1	793	620	675	792	702	645	719	761	710	585	776	905	808	900	717	635	672	793	603	835	556	416	912	799	715	628
MAP3K6	2012	1878	2448	1727	2161	1664	1924	1714	1956	1954	2375	1986	2071	1766	1877	1905	1790	1897	1640	1902	2057	2182	2022	2032	2185	1970
FCN3	275	319	430	284	355	324	285	260	257	387	518	323	313	290	308	319	288	481	278	272	397	530	322	375	398	333
CD164L2	280	360	287	392	297	427	284	345	416	261	413	366	410	308	413	342	409	391	403	396	244	168	374	352	302	391
FO393419.1	2089	2011	1856	2216	1961	1994	2241	2090	2146	1960	1772	2175	1664	1938	2086	2198	2085	2109	2088	2332	1731	1636	2153	1762	1768	1790
GPR3	2949	3447	2767	3251	3305	3284	2968	3049	3382	2456	2922	3497	3110	3753	3610	3579	3591	3461	3269	3406	2318	2018	3207	3130	3164	3150
WASF2	3084	3091	2281	2674	2749	2993	2851	2853	2988	2681	2497	2778	2686	2922	2948	3136	3084	2670	2777	3207	2278	1420	3152	2826	3005	2770
FO393419.2	547	608	450	687	682	502	568	602	630	525	464	574	577	546	510	696	645	479	543	640	354	222	605	587	560	495
BX293535.1	826	965	664	1102	1000	1019	950	964	906	717	731	1045	920	1123	1071	905	1218	839	971	1073	657	389	940	935	759	868
AHDC1	461	436	454	355	400	399	477	476	403	523	622	525	472	488	442	441	436	369	481	431	396	447	398	460	476	435
FGR	2250	2862	2245	2956	2599	3011	2494	2872	2643	1688	2049	2535	2533	2857	2675	2254	2582	2066	2496	2581	1956	1275	2536	2407	2526	2642
AL031729.1	4809	5204	5075	6001	4280	5006	5118	4898	5275	3507	4553	5012	6623	6406	5567	5507	6282	5846	6111	5400	3747	1966	4880	5448	5469	4922
LINC02574	0	0	0	12	0	3	5	2	0	0	26	0	16	0	3	1	6	0	0	2	0	0	0	4	5	6
IFI6	35	13	33	33	12	44	8	21	29	48	20	19	36	33	26	26	16	0	21	50	56	1	26	40	18	28
AL445490.1	1043	1227	1357	1225	1309	1167	1059	1206	1127	1298	1105	1006	1236	914	873	1121	1164	888	1100	1203	1484	1472	1185	1194	1008	1106
RNU6-949P	16	2	2	29	5	5	7	9	20	12	0	0	0	8	12	0	7	0	7	8	0	0	13	11	0	6
CHMP1AP1	38	10	3	25	7	18	14	5	18	11	26	12	3	21	4	14	12	28	3	7	9	0	7	8	6	8
RNU6-424P	476	550	453	518	497	563	531	478	681	432	443	612	559	542	566	506	558	474	539	506	360	333	550	611	554	468
AL020997.5	2063	2565	2432	2777	2278	2282	2204	2385	2332	2324	2182	2238	2333	2633	2518	2519	2507	2722	2421	2412	2551	1664	2274	2337	2140	2550
FAM76A	255	282	217	239	222	234	303	234	203	141	322	314	239	317	251	236	239	190	229	269	215	140	214	200	175	209
AL020997.1	478	599	571	644	682	1400	1098	888	996	727	565	782	616	523	484	574	639	655	581	839	403	384	520	576	502	514
RPEP3	312	316	326	377	331	412	308	357	483	273	492	337	389	383	420	374	379	358	346	400	309	202	345	361	389	306
STX12	2072	2308	2357	2215	1804	2008	2296	2268	2108	2939	2081	2238	2396	1944	2263	2448	2179	2683	2354	2074	3080	3722	2500	2316	2155	1876
AL020997.2	1949	2291	1967	2109	2104	2099	1718	2089	2017	1663	1562	1646	2733	2064	2041	1702	2221	1896	2312	2131	1423	1502	1908	2031	2015	2438
AL020997.3	16244	17147	13605	18860	16831	16582	15740	17294	17777	13383	13614	16406	18661	20040	18724	19368	19958	17673	18446	17820	12646	7150	16570	16794	15646	15740
RNU6-1245P	1938	1766	1720	1946	1756	1854	1651	1661	2075	1801	1725	1999	1675	1736	2063	1921	2056	1767	2130	1826	2003	2018	2074	1666	1730	1793
AL020997.4	748	802	580	868	792	834	864	776	810	656	672	823	773	749	975	782	864	684	741	800	753	409	735	750	812	725
PPP1R8	96	86	92	139	101	122	108	119	176	98	82	49	111	113	88	124	79	91	75	138	100	63	121	156	155	138
SCARNA1	13	21	14	27	16	24	34	45	20	20	15	14	30	26	35	22	46	24	46	33	5	43	37	36	49	23
THEMIS2	1994	2358	1801	2708	2478	2370	2204	2286	2464	1632	1897	1981	2303	2813	2203	2478	2659	2156	2383	2346	1418	920	2301	2062	2170	2522
RPA2	381	476	393	480	435	498	477	524	485	389	385	358	478	522	631	546	523	419	535	616	433	312	502	439	442	429
SMPDL3B	14	7	9	8	2	3	0	0	0	3	0	0	0	0	0	0	1	0	0	1	6	0	4	3	0	3
AL512288.1	72	98	101	125	65	88	58	71	85	113	113	50	100	53	73	85	75	101	103	121	105	48	78	56	79	86
XKR8	189	138	132	190	130	108	105	139	198	142	272	131	163	179	162	145	146	121	148	173	138	113	141	172	163	158
EYA3	18	13	26	0	1	13	11	9	26	5	0	10	24	0	14	5	9	0	21	19	0	3	29	22	25	12
AL512288.2	3865	3453	3731	3188	3279	2917	2976	2980	3208	3173	4073	4016	4096	3704	3349	3374	3552	3413	2967	3022	4267	4098	3884	3933	3949	3721
RN7SL559P	759	860	852	711	966	953	905	781	906	546	766	773	901	1019	989	814	956	875	905	922	625	469	936	826	876	819
SPCS2P4	1267	1211	946	1050	1032	1029	977	1079	1221	1053	999	1478	1036	1362	1180	1259	1183	1113	1051	1096	924	634	1186	997	1206	1153
AL137792.2	1159	1293	1085	1487	1168	1223	1279	1259	1384	1139	1032	1330	1094	1232	1245	1225	1255	1085	1211	1253	978	865	1346	1215	935	1230
AL137792.1	2731	3063	2835	2879	3029	3093	3042	3014	3230	2198	2514	2939	3226	3058	2970	3024	3279	2648	3289	3069	2398	1783	2913	3074	2719	2964
RNU6-176P	911	1156	881	944	1142	1009	674	955	1105	766	1127	1004	1054	911	1028	895	1084	934	982	998	809	713	1064	1056	1023	1023
PTAFR	2528	2497	2432	2684	2498	2393	2787	2510	2747	2640	2431	2448	2664	2986	3318	3252	3256	3378	3213	3278	2315	1585	2710	2685	2467	2642
DNAJC8	199	254	243	318	241	324	224	294	275	304	236	163	226	213	268	306	266	227	219	253	216	122	270	236	297	272
ATP5IF1	1199	1382	1153	1301	1355	1452	1396	1364	1419	1046	1020	1365	1499	1347	1337	1372	1417	1298	1524	1384	952	561	1259	1244	1097	1312
AL353622.1	22133	22619	21498	23711	20751	22693	24473	23124	25750	21493	21703	25124	24381	24068	26291	27617	24717	27175	23894	24826	20599	18412	24269	22899	23408	21812
AL353622.2	840	937	1007	905	1007	921	1036	912	939	695	864	817	1024	848	1010	961	965	560	975	852	850	740	1062	1087	1062	995
SESN2	1852	1817	1638	2205	1695	1633	1627	1740	1850	1794	1986	1978	1575	2048	2253	2049	2058	2207	1930	1910	1662	2113	1921	1759	1806	1871
MED18	0	0	0	0	0	0	0	1	0	8	8	0	0	0	0	0	0	0	0	0	5	0	0	0	0	0
PHACTR4	1781	1766	1620	1743	1685	1656	1661	1669	1736	1754	1413	1511	1734	1704	1609	1874	1785	1435	1706	1969	1615	1330	1807	1727	1747	1737
RF00019	21	5	12	2	0	6	1	4	1	3	0	0	10	10	46	2	6	4	17	317	0	0	3	6	3	14
CR391992.1	410	559	394	467	470	530	434	493	623	327	325	466	572	351	597	559	543	470	592	575	429	190	506	503	509	488
RNU6ATAC27P	1087	1313	1317	1379	1259	1326	1317	1274	1242	1263	1128	1617	1368	1350	1220	1262	1344	1492	1397	1438	1060	705	1334	1340	1442	1140
RCC1	590	741	624	760	773	625	663	644	726	446	541	725	705	750	665	766	766	804	707	770	471	217	675	709	589	632
SNHG3	1234	1285	1188	958	1005	1118	1025	1217	1134	1106	1028	1001	1296	1090	1147	1226	1116	1033	1119	1180	1273	1324	1232	1212	1202	1033
SNORA73A	34	37	23	61	38	49	52	35	29	30	52	52	32	42	24	42	37	2	38	24	27	14	28	43	43	32
SNORA73B	55	157	125	142	171	99	149	83	108	99	109	97	183	157	139	195	156	158	135	133	54	54	147	184	113	139
PRDX3P2	27	30	13	7	11	11	11	13	8	13	71	0	10	0	14	0	9	0	10	4	19	31	41	27	43	45
AL513497.1	46	103	51	59	37	202	148	80	87	95	18	25	38	117	64	64	39	36	57	119	66	24	46	52	67	95
TRNAU1AP	240	286	216	286	285	409	369	528	489	432	454	312	285	251	200	203	262	213	314	400	275	288	559	458	543	446
SNHG12	1532	1867	1850	1950	1424	1775	1826	1823	2013	1892	1626	1670	1714	1799	1567	1726	1774	1716	1839	1812	2362	2500	1807	1847	1658	1691
SNORD99	606	901	988	551	774	1275	1519	1413	1361	1353	794	846	997	819	800	955	826	723	985	1291	766	1069	976	1147	1223	1016
SNORA61	208	285	307	235	257	250	239	254	233	333	274	266	257	262	276	300	221	284	279	285	295	533	266	259	238	211
SNORA44	569	448	419	535	427	420	536	460	511	412	546	469	433	526	464	482	557	504	444	438	434	343	512	458	475	428
SNORA16A	0	3	4	0	0	3	0	4	3	0	9	0	0	0	0	0	1	3	1	4	9	3	0	2	0	0
SNORA16A	981	716	612	906	795	871	662	621	740	667	542	737	744	972	804	723	920	934	732	821	532	285	804	690	841	793
TAF12	435	515	439	630	463	432	483	469	484	319	460	490	428	605	511	476	513	503	470	515	307	283	481	571	351	467
RAB42	1319	1318	1287	1431	1100	1455	1782	1450	1482	1141	1287	1374	1360	1504	1487	1338	1335	1482	1319	1437	1215	768	1471	1338	1068	1291
LINC01715	113	159	127	186	173	187	160	122	137	93	153	197	202	219	140	183	118	69	171	138	101	102	140	121	211	199
AL360012.1	296	419	310	576	394	424	347	429	448	301	326	571	307	533	352	475	374	438	414	439	249	182	425	397	309	449
RNU11	458	451	349	310	466	457	449	433	451	494	391	486	343	443	371	510	459	456	423	442	369	177	431	426	317	385
GMEB1	1201	1464	1205	1361	1550	1464	1426	1353	1434	1084	1315	1513	1363	1478	1430	1358	1533	1428	1374	1505	1350	725	1396	1251	1454	1318
RF00422	375	409	334	377	291	325	366	351	327	274	328	329	334	578	367	344	355	415	314	401	337	190	489	350	271	336
YTHDF2	1224	1492	1223	1791	1419	1456	1328	1254	1593	1413	1489	1279	1408	1612	1485	1488	1563	1480	1487	1477	1117	1309	1622	1437	1561	1344
OPRD1	368	468	408	573	457	495	559	463	487	329	339	544	490	342	402	504	376	403	417	509	344	91	445	443	482	459
AL009181.1	0	0	6	0	9	3	0	1	3	3	0	13	0	18	9	2	0	0	0	28	0	2	3	0	0	1
RF00019	723	673	529	644	707	717	558	719	684	434	557	783	747	648	628	715	799	600	620	763	515	310	580	640	592	661
EPB41	842	1045	835	1051	1023	1033	922	1066	1109	639	735	882	1004	1009	977	1082	1186	771	990	1056	546	368	948	882	924	1058
AL138785.1	0	0	0	0	0	0	0	0	0	0	6	0	0	0	0	0	0	0	0	0	0	0	0	3	0	0
RF00019	197	237	212	162	159	240	191	247	230	100	94	265	204	393	229	207	202	141	206	217	64	131	203	230	131	154
RF00017	404	567	469	701	661	585	685	553	677	529	557	531	608	725	620	713	719	682	678	708	560	342	764	544	665	591
TMEM200B	42	54	26	29	25	53	50	77	52	34	31	28	53	51	21	15	32	21	22	52	38	14	33	37	59	25
AL357500.1	568	577	526	652	646	614	673	516	538	512	619	667	573	652	574	548	647	699	517	640	503	521	599	635	650	506
SRSF4	1266	1131	935	1179	1276	1135	955	1222	1210	825	939	1104	1255	1482	1129	1248	1354	1350	1296	1185	1088	1182	1186	971	1094	1300
RF02271	2479	2791	1893	2914	2589	2567	2237	2537	2589	1904	2665	2384	2418	2598	2673	2503	2650	2750	2606	2622	1864	1025	2550	2428	2480	2445
MECR	2129	2573	2544	1994	2531	2697	2658	2591	2704	2212	2329	2782	2960	2422	2494	2579	2520	2806	2428	2517	2616	2319	2538	2441	2260	2313
AL590729.1	492	626	481	500	570	551	649	630	644	646	501	729	545	497	673	736	636	745	605	673	586	444	620	571	758	685
PTPRU	2922	3173	2928	3094	3005	2984	2913	3087	3107	2642	3095	2578	2913	3096	3096	3157	3202	3678	3211	2920	3083	2309	3359	2963	3256	3064
LINC01756	3547	3835	3729	3820	3766	3911	4226	4065	4076	3598	3677	4181	3781	4321	4261	3939	3795	4036	3752	4479	3660	4283	3984	3648	4462	4293
AL671862.1	5933	5335	5223	5144	5289	4781	5238	5061	5269	5872	5627	5872	5077	5255	5527	5414	5366	5858	5506	5738	6254	4774	5506	4946	5373	5139
AC092265.1	3304	4157	3374	4177	3650	3735	3047	3731	3763	2758	3276	3412	4021	3997	3738	3291	4184	2911	3875	3605	3035	2022	3708	3748	3662	3901
AL645944.2	6268	7129	5844	8673	6991	7583	8372	7304	7571	6585	6531	7669	6358	7363	8436	7652	7871	8678	7343	8247	5264	5606	7654	7005	6711	7032
AL645944.1	1175	993	801	880	830	931	874	890	811	686	816	1223	949	1178	878	1010	1026	860	993	1003	853	690	877	818	828	767
LINC01648	6122	6639	6801	6696	6429	6466	7061	6546	6929	5854	6148	6292	7304	6545	6557	6748	6988	7080	6738	6746	6436	4941	6584	6664	6258	6246
AL137076.1	455	500	582	410	387	555	465	525	458	543	764	605	573	651	617	539	558	494	456	476	530	636	491	582	502	585
AL021921.1	696	771	648	753	653	775	747	726	783	666	621	684	701	856	950	911	838	673	750	759	632	449	856	747	608	763
AL161638.2	540	534	588	363	524	515	469	557	585	491	585	535	521	450	496	531	591	651	502	508	484	317	495	528	517	566
AL161638.1	22469	32114	35696	32341	33762	34850	32272	34623	36068	34926	27194	32418	34030	31702	29810	31993	32861	29652	32665	31858	34483	37736	31333	31815	30900	34402
MATN1	1516	1512	1372	1531	1548	1428	1320	1482	1492	1102	1334	1697	1557	1877	1652	1603	1676	1698	1567	1614	1364	1249	1612	1422	1460	1462
MATN1-AS1	1526	1298	1149	1239	1241	1196	1240	1176	1470	1123	1306	1379	1134	1262	1390	1444	1369	1371	1304	1325	947	662	1381	1169	1203	1385
AL137857.1	352	338	344	396	364	378	355	330	341	266	480	485	360	410	389	367	326	444	387	427	308	328	314	323	401	356
LAPTM5	1271	1518	1269	1764	1485	1550	1083	1535	1506	966	1165	1490	1531	1811	1377	1428	1493	1268	1471	1380	937	541	1549	1360	1430	1434
MIR4420	521	448	475	383	438	442	384	570	508	327	457	500	492	437	403	367	403	416	405	567	394	219	421	466	435	457
AL137027.1	564	583	563	674	502	515	630	507	563	466	543	499	586	522	494	626	714	636	538	547	373	612	483	516	528	512
LINC01778	16758	20846	19503	21416	20853	21634	21367	20932	22474	22536	17739	18959	18638	18176	19082	21066	20335	19872	20054	21095	20392	17396	21078	19734	19237	20485
RN7SKP91	708	895	784	910	871	806	856	904	960	671	998	991	984	965	913	908	867	962	899	961	822	747	855	811	867	886
AL445235.1	32	62	57	56	61	37	36	71	33	81	80	60	44	25	80	36	67	46	59	49	64	57	72	60	59	43
SDC3	66	51	47	104	27	28	60	77	32	66	74	82	23	37	55	31	17	40	27	41	28	38	33	34	65	20
RN7SL371P	366	383	302	517	365	479	374	397	440	369	370	338	414	416	385	398	433	499	385	413	224	185	374	393	469	329
PUM1	1877	2293	1782	2113	2266	2172	1942	2176	2265	1662	1588	2416	2081	2463	2166	2104	2307	1896	2044	2238	1476	650	2074	1994	1976	2123
AL356320.2	15	0	3	0	0	6	10	5	0	0	0	0	4	0	3	7	2	20	11	11	7	0	7	5	0	1
AL356320.1	18	31	26	15	39	22	28	22	29	31	17	18	21	0	20	13	28	33	35	13	26	63	31	22	62	27
SELENOWP1	1852	1761	2055	1585	1593	1651	1803	1724	1751	1731	1798	1799	2036	1836	1639	1831	1888	1965	1823	1753	2277	2658	1842	1734	1801	1975
AC114495.1	493	443	637	497	433	403	412	423	482	495	599	444	524	557	476	376	377	540	418	481	651	623	463	560	506	415
NKAIN1	408	209	342	228	267	293	226	243	218	150	377	249	301	371	256	229	222	218	144	205	306	118	313	297	301	285
SNRNP40	10	9	13	0	21	4	9	17	14	12	6	20	10	38	7	7	4	0	4	9	7	2	5	3	31	1
AC114495.2	4882	4055	3693	4327	4310	3905	3691	3937	4365	4052	4116	4246	4110	5234	5105	4562	4620	4874	4364	4204	4233	4899	4477	3938	4230	4429
ZCCHC17	781	799	592	815	641	822	758	733	672	816	645	683	692	858	803	856	839	751	791	939	632	669	830	748	758	822
AL451070.1	3205	3521	3550	3748	4012	3574	3253	3394	3734	3596	3388	3476	3589	3719	3900	3894	4355	4032	3818	3745	3443	3012	3435	3375	2902	3714
FABP3	391	412	396	416	423	432	434	408	489	420	361	531	459	398	473	484	448	466	396	830	359	378	497	440	382	422
SERINC2	598	590	514	643	561	524	525	539	615	485	580	432	675	628	643	656	660	577	598	635	389	490	687	558	686	508
AC209007.1	423	471	563	387	479	484	494	516	567	403	483	490	545	530	468	510	477	357	570	546	469	367	525	528	675	518
RNU6-40P	8	5	12	15	0	21	12	14	5	0	7	0	30	0	0	10	15	0	1	5	8	0	2	0	5	8
LINC01225	835	712	726	600	632	612	728	712	748	692	838	594	639	559	597	785	679	747	739	671	1052	724	639	715	649	729
RF00019	368	389	304	340	351	351	317	386	277	206	441	408	420	313	293	310	392	385	395	392	193	152	456	289	327	414
LINC01226	1308	1286	1204	990	1171	1089	1126	1171	1228	983	1257	1410	1256	1228	1075	1105	1224	1073	1228	1180	880	658	1223	1212	1200	1272
AC114488.1	825	779	874	697	688	685	574	690	672	520	946	845	805	734	673	665	680	911	650	677	611	444	668	797	723	731
TINAGL1	3328	3775	3032	4295	3932	3618	3346	3625	4053	3008	3105	3391	3779	3944	4037	3841	4135	3849	3663	3755	2443	1258	3795	3727	3948	3617
HCRTR1	1955	2070	2205	2206	1877	1863	2034	2021	1953	1903	1734	2332	2170	1969	2101	1908	2134	1947	1959	1893	2190	1894	2094	2144	2060	2166
PEF1	4520	4950	4622	4825	4103	4464	4862	4605	4692	4014	4878	4912	4895	4747	4855	4889	4850	5023	4845	4858	4832	3600	5170	4918	5270	4520
AC114488.2	405	513	560	466	548	530	461	539	564	509	479	470	524	399	583	457	553	540	527	541	460	435	503	513	456	606
AC114488.3	1932	2025	1654	2234	2002	2091	1966	1912	2317	1704	1736	2063	1651	2281	2240	2166	2207	2052	2094	2198	1483	1000	2146	1924	1965	2126
COL16A1	1377	1467	1282	1483	1279	1259	1329	1362	1325	1218	1117	1101	1371	1487	1388	1411	1478	1375	1430	1292	1281	1088	1312	1464	1447	1495
ADGRB2	563	617	547	500	646	552	496	587	601	557	529	541	630	560	528	551	625	468	627	626	623	381	601	592	629	544
MIR4254	728	806	808	607	708	787	580	792	782	471	825	885	952	965	874	747	769	545	716	749	500	327	840	754	878	825
AL354919.2	865	766	824	828	809	784	864	764	799	856	863	720	835	835	743	807	809	895	784	871	932	918	922	785	752	766
SPOCD1	26	37	26	86	67	121	52	72	49	67	36	47	28	84	36	24	29	7	38	92	35	30	48	34	54	79
AL354919.1	198	164	131	145	111	134	81	122	151	83	94	123	151	165	175	137	183	138	127	138	136	82	161	153	127	121
AL136115.2	175	275	211	252	292	340	233	262	307	169	240	231	304	355	276	258	285	302	301	337	156	88	247	283	253	308
PTP4A2	881	998	868	934	1007	857	765	890	875	750	750	1133	986	1141	922	845	941	755	941	871	1051	860	862	1004	743	1002
AL136115.1	13300	13758	12743	15419	12183	13720	15472	14160	14712	15123	12928	13663	12373	16152	14826	15459	14556	15845	15225	14610	11382	6360	15979	13708	15015	14180
AL136115.3	675	676	646	669	699	657	682	716	647	407	747	799	765	575	537	554	586	655	610	656	521	390	652	706	658	758
KHDRBS1	1815	1620	1667	1417	1614	1576	1736	1638	1569	1871	1849	1731	1669	1502	1775	1733	1631	2035	1521	1649	1804	1626	1722	1536	1745	1709
AL445248.1	32	12	37	0	18	26	19	39	4	5	80	49	20	22	60	49	17	3	27	24	12	0	0	30	61	14
TMEM39B	293	274	229	386	325	333	264	326	351	267	246	472	342	400	302	270	319	402	343	350	256	105	384	265	332	316
MIR5585	255	400	284	476	369	442	362	497	498	258	347	399	368	558	464	449	464	463	451	459	197	205	391	352	256	497
RF00017	502	467	582	582	423	402	497	469	434	442	707	587	570	310	469	456	451	534	445	472	368	216	509	535	413	442
KPNA6	1078	953	681	1066	977	962	928	1143	985	666	835	824	1081	1106	968	1066	1045	811	1041	1040	776	380	884	948	1004	946
AL049795.2	599	707	562	699	660	778	631	777	878	698	574	747	670	803	750	706	735	1013	689	798	555	341	815	814	629	722
TXLNA	1178	1398	1398	1231	1225	1274	1534	1410	1399	1534	1195	1392	1386	1304	1197	1328	1336	1258	1185	1332	1753	1910	1536	1440	1180	1414
CCDC28B	2617	2134	1769	2363	2556	2589	2446	2375	2581	2269	1899	2503	1951	2236	2384	2649	2433	2370	2232	2572	1915	1515	2432	2155	2171	2136
AL049795.1	1591	1552	1552	1070	1377	1469	1604	1306	1578	1324	1690	1586	1567	1761	1505	1458	1504	1802	1337	1404	1574	1695	1517	1488	1443	1408
IQCC	778	896	909	1040	905	763	708	718	902	860	838	699	993	695	743	819	918	934	746	754	1042	1197	919	928	972	821
DCDC2B	0	0	0	0	0	0	0	0	0	0	0	0	0	0	0	0	0	0	0	0	0	0	0	0	0	0
TMEM234	60	47	64	30	64	34	44	39	30	62	65	46	60	36	57	70	38	56	34	37	12	25	52	40	8	41
EIF3I	0	4	2	0	0	3	2	1	1	0	6	0	3	0	1	6	2	0	7	2	3	0	6	0	3	0
MTMR9LP	1401	1329	1024	1544	1486	1380	1233	1303	1293	1004	1091	1603	1586	1341	1376	1371	1457	1412	1460	1430	1278	1375	1313	1244	1192	1449
FAM167B	206	40	36	81	30	9	8	26	12	7	208	11	20	146	80	19	32	0	45	418	98	114	68	45	100	34
LCK	206	416	321	350	292	301	303	283	227	262	285	332	408	469	403	326	388	223	312	371	193	284	317	252	326	406
RF00017	0	0	0	0	0	0	0	0	0	0	0	0	0	0	0	0	0	0	0	0	0	0	0	0	0	0
RF00019	1089	923	789	759	917	988	852	902	848	741	794	720	925	1068	988	877	982	1018	1058	993	810	494	803	794	1074	798
HDAC1	6743	7096	6734	8152	7209	7296	7155	6971	7332	6223	6972	6840	6735	8151	8636	7618	7994	7896	7566	8121	6446	8644	7734	6639	6916	7234
MARCKSL1	2877	3185	2708	3188	2998	2824	3150	3034	3289	2882	2675	2873	2928	3295	3350	2900	3171	2941	3186	3116	2795	3067	3180	3207	3107	3110
AL109945.1	1742	1696	1547	1834	1752	1693	1765	1661	1788	1636	1568	1870	1717	2052	1806	2040	1874	2158	1724	1830	1731	1354	1957	1725	1659	1741
TSSK3	1304	1471	1511	1283	1424	1347	1315	1369	1334	1633	1234	1599	1776	1584	1677	1621	1497	1587	1467	1492	1338	1798	1402	1583	1289	1356
FAM229A	294	445	397	343	426	576	624	505	538	353	384	462	525	368	400	389	426	249	434	512	325	257	539	503	492	525
BSDC1	359	802	559	1043	750	780	727	726	800	571	343	830	1055	1355	1267	1065	1192	1341	1288	1390	410	342	629	611	514	625
GAPDHP20	3	18	21	18	25	60	21	40	59	42	12	51	34	53	31	41	36	77	38	34	13	5	26	14	53	17
AL356986.1	79	97	32	116	94	74	72	81	56	69	118	72	56	44	58	62	53	121	83	133	106	95	139	72	78	131
LRRC37A12P	281	234	262	391	245	240	292	268	326	280	316	253	217	220	281	319	251	192	300	293	231	307	248	220	334	183
RN7SL122P	4152	4787	4137	4670	4411	3715	3976	4205	4200	4287	4340	4314	4505	4511	4609	4809	5106	4982	4809	4521	4539	4023	4919	4506	4313	4694
AL033529.1	430	589	478	509	546	568	486	470	573	522	430	724	537	644	561	660	614	555	598	636	430	380	584	467	556	563
ZBTB8B	2	1	5	2	0	6	7	4	3	9	9	6	3	2	12	6	7	22	14	4	14	8	1	7	3	10
ZBTB8A	1642	2252	1598	2168	1998	1731	1816	2034	2081	1498	1580	1869	2277	2226	2479	2233	2545	2158	2349	2213	1171	1208	1993	1860	1883	1884
ZBTB8OS	0	0	0	0	0	0	0	0	0	0	0	0	0	0	0	0	2	0	0	0	0	0	0	0	0	0
RF00019	0	0	0	3	0	6	0	0	0	0	0	0	0	0	6	0	0	0	0	2	0	0	5	0	0	0
RBBP4	2924	3337	3249	3202	3786	3839	3505	3501	3713	3863	2728	3644	3411	3046	3372	3656	3376	3269	3624	3757	3132	2210	3385	3028	3381	3455
SYNC	1347	1219	913	1490	1167	1236	984	1213	1152	1031	829	1051	1224	1463	1366	1268	1478	1175	1195	1304	902	610	1251	1106	954	1179
AC114489.1	453	422	392	411	241	418	365	375	333	458	211	323	321	396	368	428	398	498	409	438	537	428	467	357	388	346
KIAA1522	544	659	589	840	715	787	679	789	699	606	580	530	594	652	702	647	676	787	654	741	527	394	595	695	668	641
YARS	930	964	744	870	924	696	862	748	792	793	865	644	897	856	809	918	929	971	897	839	1042	922	969	808	773	933
S100PBP	1802	1875	1462	1825	1756	1720	1679	1529	1696	1603	1529	1645	1797	2181	2037	1867	2163	2406	2052	1937	1164	1493	1587	1621	1486	1545
FNDC5	423	404	431	339	443	441	487	472	435	288	432	483	466	439	435	526	462	403	534	469	373	248	505	444	491	501
HPCA	1301	1495	1775	1732	1671	1352	1629	1439	1626	1489	1597	1667	1523	1553	1613	1813	1602	1671	1519	1453	1983	1820	1564	1524	1613	1639
TMEM54	1703	1665	1415	1942	2002	1785	1548	1696	1784	1274	1346	1499	1701	1936	1694	1908	2049	1675	1895	1834	1540	988	1679	1467	1376	1822
AL031602.2	0	0	0	0	20	8	4	1	0	5	12	0	1	0	0	0	1	0	0	0	0	0	10	0	0	4
RNF19B	0	2	1	0	0	7	0	0	0	2	0	0	2	0	0	0	0	0	0	0	8	0	0	0	1	0
AL031602.1	712	801	761	676	761	734	746	781	687	471	763	596	922	828	770	662	772	604	770	661	522	327	732	792	819	670
AL355864.1	845	945	815	881	1035	781	784	848	889	700	746	939	829	763	834	939	882	753	861	968	871	440	1055	945	967	876
AL355864.2	2592	3016	2899	3423	3730	4072	3935	3547	3780	3268	2780	3435	2747	3298	3262	3006	2850	3153	2893	3843	2643	3156	2751	2471	2690	2871
AL020995.1	4428	4550	4215	4614	4465	4609	5027	4607	4433	4465	4208	4787	4249	4735	5102	4752	4492	5892	4565	4766	4729	4213	4764	4135	4839	4212
AK2	275	507	361	469	506	474	348	405	440	303	564	396	487	551	476	431	499	418	443	491	299	177	448	459	509	402
RF00017	105	111	87	156	114	96	108	106	85	35	117	120	121	115	106	95	62	69	95	89	58	32	87	146	51	112
AZIN2	0	28	42	55	51	53	48	44	60	26	0	7	22	19	32	41	25	28	31	85	24	27	7	12	11	14
AL662907.1	0	6	2	13	24	20	2	5	4	7	0	6	25	23	17	2	10	26	9	14	3	9	3	13	19	6
TRIM62	3738	3899	3502	4196	3631	3929	3911	3564	3787	3377	3398	3851	3809	4651	4235	4291	4225	3964	3884	4020	2913	2645	4146	3763	4303	3744
AL662907.2	204	309	286	231	284	355	276	357	369	281	221	314	303	326	242	317	331	467	347	383	255	133	336	291	297	341
AL662907.3	1488	1727	1821	1973	1763	1645	1487	1593	1832	1264	1463	1868	1932	1744	1418	1669	1803	1398	1690	1646	1667	1661	1735	1586	1493	1777
ZNF362	1476	1647	1348	2150	1621	1955	1609	1838	2078	1548	1539	1430	1591	2273	2079	1948	1955	1767	1799	1913	1111	1238	1951	1929	1876	1644
AL513327.3	128	85	96	88	89	118	99	98	87	33	130	132	139	50	65	70	80	114	66	98	64	84	88	78	141	48
A3GALT2	0	8	0	0	2	12	2	7	2	0	0	1	8	6	8	5	9	13	3	2	7	0	1	4	7	5
AL513327.1	1130	1161	1442	1148	1319	1178	1241	1201	1100	1226	1283	1085	1364	1486	1240	1243	1233	1400	1117	1244	1238	1464	1330	1284	1492	1310
PHC2	2924	3023	2841	3040	2608	2532	2786	2748	2921	2031	2477	2581	3091	2746	2568	2715	2924	2449	2769	2578	2241	1424	2876	2824	2625	2726
MIR3605	830	868	970	1072	736	796	968	746	876	938	859	878	1002	813	921	824	860	906	887	782	809	879	886	835	790	810
RN7SKP16	705	899	911	674	930	783	789	846	772	613	805	778	990	1044	867	747	935	792	865	837	667	554	804	864	761	854
AL513327.2	221	366	347	514	394	366	370	365	377	320	304	411	474	457	381	358	383	504	371	353	327	144	389	402	440	477
TLR12P	595	710	594	695	667	609	674	588	648	615	748	592	720	817	759	710	622	685	600	758	675	641	620	613	714	622
ZSCAN20	155	192	155	223	166	198	182	186	213	169	146	225	160	196	179	172	192	210	160	178	289	182	231	166	187	149
AC115285.1	0	1	0	0	3	2	0	0	0	0	0	0	0	0	0	0	3	14	0	1	0	0	0	0	0	0
CSMD2	499	472	632	479	611	778	661	750	700	622	603	643	584	626	651	611	672	731	629	752	622	326	573	539	708	669
HSPD1P14	8	0	0	0	2	0	0	0	3	0	0	0	10	0	0	0	6	23	0	0	6	0	0	0	0	0
HMGB4	1216	1500	1367	1300	1298	1294	1294	1335	1345	1267	1623	1830	1426	1236	1398	1203	1291	1467	1256	1385	1442	1607	1452	1466	1512	1366
CSMD2-AS1	1452	2017	1671	1710	1695	1994	1665	1873	1986	1291	1311	1611	2027	1800	1749	1716	1857	1523	1907	2351	1305	779	1732	1658	1477	1769
RNA5SP42	717	566	543	601	610	542	518	624	665	565	716	665	581	721	701	642	719	605	669	630	856	640	595	642	483	657
C1orf94	813	790	786	1000	762	726	757	812	754	561	876	797	825	939	851	816	768	993	760	830	739	450	913	806	741	595
AC115286.1	0	0	0	0	0	0	0	1	0	0	0	0	0	0	0	0	2	0	0	0	0	0	2	0	0	0
AC099565.1	9	18	5	0	0	10	3	15	1	0	0	0	9	0	0	14	7	16	0	9	0	0	17	24	5	14
MIR552	0	0	0	0	0	0	0	0	0	0	0	0	0	0	0	0	0	0	0	0	0	0	0	0	0	0
SMIM12	15361	17445	16430	18599	18303	20245	18817	19124	20816	17813	16130	15982	20046	17617	19010	18764	20573	18315	19197	19843	16220	13773	18607	18714	17182	18375
GJB5	164	137	112	199	151	115	134	118	159	112	64	196	183	160	187	167	205	191	186	174	78	103	135	161	222	158
GJB4	558	594	620	661	517	662	582	582	601	654	494	746	595	618	554	603	556	728	478	579	614	594	545	544	596	619
AL121988.1	1556	1680	1558	1485	1673	1704	1542	1635	1871	1807	1636	1852	1615	1879	1876	1961	1932	1826	1783	1660	1766	1569	1865	1824	1752	1785
GJB3	1451	1446	1171	1767	1394	1443	1153	1367	1406	1053	1337	1454	1472	1438	1766	1548	1606	1374	1514	1422	978	687	1386	1327	1110	1428
GJA4	647	570	484	583	466	420	452	474	496	505	528	497	469	475	556	600	464	545	516	499	584	520	593	460	501	538
AL122010.1	6	0	5	0	4	1	0	0	2	0	2	0	2	0	0	1	2	0	2	0	0	0	4	0	0	4
DLGAP3	1184	1277	1587	1307	1242	1120	1158	1169	1314	1202	1489	1318	1394	1482	1356	1326	1543	1255	1432	1476	1350	1580	1442	1061	1370	1326
AC114490.3	4507	5125	4986	6101	5344	6120	5954	6008	5749	5425	5061	5978	4863	5782	6464	6559	5823	6623	5541	6127	4711	5299	6186	5466	5886	5671
AC114490.1	101	74	98	10	82	96	88	82	103	123	44	65	87	5	85	56	62	67	64	168	97	73	106	133	154	108
AC114490.2	16	3	0	0	1	10	0	2	2	3	0	3	1	0	8	3	0	0	0	2	0	0	4	0	8	0
TMEM35B	0	0	2	0	0	2	0	0	0	0	0	0	0	0	0	0	0	0	3	0	0	0	0	0	0	0
ZMYM6	134	151	106	93	138	189	142	146	156	163	162	97	186	166	204	227	193	184	157	206	177	76	161	174	149	142
ZMYM1	418	467	445	454	463	584	444	478	586	305	277	318	428	434	409	417	519	461	436	502	305	399	442	351	329	446
RPL12P45	0	0	0	0	0	0	0	0	0	0	0	0	0	0	0	0	0	0	0	0	0	0	0	0	0	0
EFCAB14P1	1486	1281	1441	1526	1323	1158	1425	1384	1353	1108	1267	1419	1435	1455	1379	1473	1398	1399	1379	1404	1200	498	1397	1339	1386	1270
AL590434.1	3497	4270	3771	4274	4556	5034	4587	4788	4938	4018	3786	4622	4386	4734	4769	4489	4655	4362	4685	5549	3569	3652	4402	3695	3777	4336
SFPQ	356	479	407	451	580	535	467	620	579	457	592	484	488	636	559	506	577	614	617	655	413	248	467	504	510	492
RF00019	7886	7118	7795	7461	7808	7174	8006	7643	7673	8735	7404	9140	7326	6660	8202	9164	7279	8356	7427	7455	9006	11074	7227	7487	7482	7440
ZMYM4	7927	9065	8852	9013	8495	9092	9377	9149	9298	7397	8564	8728	10053	9468	9251	9511	9665	9965	9116	9339	7610	5550	8772	9050	9102	8820
RN7SL503P	979	1043	706	1337	945	1163	943	997	1143	748	894	1081	1000	1079	1105	1200	1205	1169	1041	1171	697	293	1125	1010	1068	920
RF00091	0	0	0	0	0	0	0	0	0	0	0	0	0	0	0	0	0	0	0	0	0	0	0	0	0	0
RPL5P4	1807	1708	1686	1767	1673	1638	1712	1510	1540	1315	1630	1735	1801	1856	1952	1744	1782	2047	1649	1552	1532	1232	1614	1698	1816	1853
ZMYM4-AS1	1351	1504	1272	1412	1352	1471	1263	1249	1368	1032	1154	1279	1427	1457	1283	1309	1275	1007	1277	1264	1070	699	1250	1352	1459	1607
RF00017	315	255	237	329	289	291	296	274	371	254	278	348	293	281	362	330	349	391	318	342	228	159	334	261	339	315
KIAA0319L	575	645	713	740	692	577	625	709	716	348	660	857	729	832	701	616	513	454	637	837	472	507	666	767	842	661
AC004865.1	5604	5735	5550	5335	5234	4970	5134	5362	5316	4785	5465	5513	5932	5487	5616	5454	5737	5888	5349	5126	5044	3601	5586	5726	5471	4978
NCDN	1020	1162	963	1108	1230	938	969	969	1123	954	990	900	1065	919	1061	1050	1042	706	976	1004	952	930	1062	989	934	1013
AC004865.2	3419	3962	3236	4738	3963	4221	3576	4050	3835	3335	3094	3931	3789	4345	4025	4002	4517	3572	4350	4282	2749	2029	3576	3840	3380	4106
TFAP2E	33	94	80	102	100	209	115	82	96	116	21	125	69	59	77	117	81	168	94	144	77	7	81	63	170	77
PSMB2	3702	3822	3810	3370	3184	3564	3437	3551	3843	3814	3547	3081	3815	3984	3038	3386	3605	3141	3400	3785	4310	3454	3979	3610	3935	3979
C1orf216	760	859	941	892	826	1037	962	958	932	837	833	948	1058	919	800	816	899	746	825	906	760	746	800	885	1106	801
CLSPN	1594	1648	1395	1456	1671	1684	1665	1664	1645	1100	1535	1786	1616	1533	1789	1598	1552	1353	1524	1851	1082	655	1685	1488	1664	1554
AL354864.1	1704	1884	1972	1712	1833	1666	1847	1709	1890	1804	1835	2011	2170	1727	1964	2022	1915	2005	1735	2058	1625	1368	1863	1797	1674	1738
AGO4	2288	2147	2675	2001	2078	1999	2143	1763	2206	2057	2275	2112	2311	2364	2143	2103	2039	2362	1903	1877	1910	1646	2315	2138	2410	2210
AGO1	0	0	0	0	0	0	0	0	0	0	0	0	0	0	0	0	0	0	0	0	0	0	0	0	0	0
AL139286.1	1055	1095	772	1061	1191	925	855	983	1138	670	863	1221	973	1142	1046	1068	1192	713	989	1082	849	408	956	960	989	952
AL139286.3	1680	1517	1978	1317	1568	1579	1561	1438	1600	1726	1924	1407	1596	1227	1676	1539	1478	1410	1447	1508	2029	2631	1580	1654	1689	1685
AL139286.2	956	957	1000	711	786	852	861	867	1017	852	948	834	1070	859	894	921	946	1106	871	851	974	1038	1005	955	983	977
AGO3	1694	1868	1868	1344	1652	1487	1513	1712	1808	1379	1672	1479	2105	1523	1591	1517	1512	1281	1356	1771	1376	1390	1651	1883	1424	1701
AL138787.2	0	0	3	0	4	0	0	0	0	4	0	0	8	0	4	0	6	0	2	3	0	0	0	0	0	6
AL138787.1	22063	23672	17945	25237	20771	21721	22192	21096	22582	16559	19947	20479	20611	24132	24188	24593	24458	21876	22749	21897	16733	10889	24434	22511	21686	21600
TEKT2	443	347	281	275	281	318	343	304	300	340	396	464	290	445	380	365	406	265	244	278	277	275	361	376	331	262
ADPRHL2	1200	1248	1134	1454	1213	1169	1245	1113	1366	1270	1235	1387	1227	1258	1389	1468	1348	1654	1310	1334	1389	1013	1423	1256	1215	1405
COL8A2	0	0	0	16	0	0	0	2	0	0	0	0	3	0	7	0	1	0	9	7	0	0	1	0	9	0
TRAPPC3	1832	1614	1566	1812	1543	1633	1691	1676	1737	1442	1579	1601	1507	1632	1711	1579	1821	1465	1601	1660	1345	1187	1800	1546	1374	1535
MAP7D1	3997	4368	4823	4840	3840	4590	4759	4506	4468	5154	4280	4428	4584	4445	4376	4652	4582	4819	4694	4666	5609	6239	4976	4866	4454	4526
RN7SL131P	1188	1289	1365	1281	1297	982	1231	1046	1071	1083	1292	1054	1382	1336	1074	1132	1380	1118	1176	1135	1284	1961	1208	1246	999	1282
THRAP3	0	0	0	0	0	0	0	0	0	0	0	0	0	0	0	0	0	0	0	0	0	0	0	0	0	0
UBE2V2P4	44088	50774	47578	49593	48475	46176	43912	49775	50258	43145	42696	50258	60446	53198	50810	52565	55342	48756	52526	49329	44237	39713	49071	49798	47780	45055
SH3D21	492	644	533	617	630	622	419	657	548	385	580	741	627	511	532	451	584	549	560	589	567	385	524	588	611	579
EVA1B	212	227	184	199	285	181	250	200	185	201	358	104	191	197	179	259	224	352	193	228	160	149	241	190	180	278
AL591845.1	1380	1567	1405	1760	1385	1487	1522	1377	1382	1108	1330	1512	1526	1724	1684	1573	1580	1508	1473	1579	1036	285	1538	1676	1345	1347
AL591845.2	1332	1588	1726	1183	1388	1709	1668	1834	1831	1767	1684	1462	1546	1552	1588	1624	1570	1809	1649	1811	1775	1906	1530	1715	1728	1527
STK40	3180	3405	4211	3114	3415	2994	3088	2733	2959	3224	3890	2939	3755	3169	3222	3166	3309	3100	3197	2953	4224	5980	3524	3469	3236	3326
LSM10	2	1	0	0	0	5	0	7	0	0	0	0	1	0	0	2	0	0	2	1	8	0	10	3	8	0
RNU4-27P	7544	6514	6974	5087	6424	5766	5211	6349	5758	3981	8091	8197	8707	7656	7229	6132	5929	6448	5563	6013	5307	4179	6065	7041	7432	6669
OSCP1	365	578	454	477	553	520	625	532	484	418	329	570	470	354	524	566	517	368	480	521	366	343	522	539	451	432
SNORA63C	9468	9208	7120	9325	8095	7233	7957	7949	8565	5761	9176	7690	8323	9435	9390	8749	9245	8534	7763	7608	7588	4746	9971	8501	8919	8461
MRPS15	805	1104	810	1186	1007	1099	1076	1052	1094	744	541	1111	918	1227	1166	1188	1295	1194	1377	1417	721	346	1320	1106	1106	1153
CSF3R	741	868	843	802	787	696	792	686	707	579	708	847	920	969	737	746	741	766	701	824	565	503	922	961	1038	819
FTLP18	0	0	0	0	0	0	0	0	0	0	0	0	0	0	0	0	0	0	0	0	0	0	0	0	0	0
AL596257.1	1803	2745	1788	2731	2702	2600	2017	2838	2515	1822	2089	2352	2495	2743	2679	2451	2738	2451	2519	2681	1577	1041	2409	2345	2305	2557
AC117945.2	709	696	612	889	620	644	810	715	851	756	657	790	561	849	861	853	811	835	818	834	607	520	854	739	817	713
AC117945.1	521	562	469	505	552	529	523	593	647	412	529	542	602	765	666	631	641	481	615	524	470	553	580	564	514	531
GRIK3	428	475	404	709	454	534	474	566	585	339	612	527	503	474	482	475	448	558	517	615	399	321	492	526	509	429
AL031430.1	1324	1813	1555	2092	1734	1721	1414	1766	1820	1445	1792	2075	1946	1759	1769	1743	1932	1408	1949	1967	1225	1069	1666	1652	1624	1874
AL353604.1	1234	1173	1309	1151	1212	995	954	1009	1207	1308	1255	973	1210	1058	1030	1326	1138	1115	1107	1136	1365	1889	1048	1087	1132	1213
MIR4255	611	813	795	831	802	801	931	769	855	643	546	719	899	887	995	809	885	763	847	799	722	553	826	879	827	775
RNU6-636P	13	39	58	93	118	152	145	111	88	62	43	58	39	42	50	58	30	18	57	111	49	5	58	23	107	103
RNA5SP43	558	515	620	708	662	581	662	627	640	479	590	781	633	550	660	627	607	434	579	731	419	420	606	650	601	631
RPS29P6	0	3	0	0	10	3	6	0	8	0	0	0	1	0	0	7	10	0	0	2	5	0	4	13	5	8
LINC01137	1194	1463	1336	1342	1515	2167	2087	1903	1735	1408	1109	1383	1477	1097	1219	1271	1486	1104	1445	1466	1123	1227	1309	1392	1200	1408
ZC3H12A	134	164	165	135	151	885	1150	905	675	461	128	104	88	134	198	207	114	125	206	432	208	172	187	189	183	196
MIR6732	1299	1330	947	1555	1115	1184	1372	1164	1277	868	797	1412	1291	1308	1225	1138	1326	1331	1273	1201	1004	683	1313	1167	1210	1137
MEAF6	211	355	195	279	373	316	373	306	236	265	290	393	309	357	329	328	384	513	305	333	239	177	348	291	379	401
MIR5581	7793	6688	7014	6054	6545	6791	7075	7496	6889	5768	9043	7682	7504	6613	7372	6020	6440	7209	6029	6808	7330	7048	6736	6821	6907	6318
SNIP1	229	435	436	228	397	466	474	469	459	404	439	316	406	406	503	316	404	385	443	517	333	389	415	498	372	559
FTH1P1	1393	1616	1256	1737	1462	1344	1351	1289	1455	997	1335	1652	1599	1797	1770	1678	1744	1465	1538	1506	841	672	1548	1629	1315	1616
AL034379.1	133	106	135	36	89	100	97	144	88	103	124	151	96	114	127	99	88	88	104	115	122	178	158	137	68	109
DNALI1	239	358	195	245	224	248	242	253	173	167	251	258	271	248	288	245	271	277	266	288	215	99	257	238	211	267
GNL2	1859	2227	1757	2374	1860	2147	1685	2016	2217	967	1698	1821	2221	2330	1989	2082	2144	1614	2223	1864	1306	363	2116	2062	1790	2218
AL513220.1	776	887	1026	986	749	964	1059	803	885	1078	899	907	737	805	896	882	877	788	871	992	820	676	1042	824	830	926
RSPO1	12	4	6	0	15	12	12	6	12	18	0	46	9	8	0	4	6	7	10	38	4	17	8	31	7	9
C1orf109	228	399	300	356	407	381	402	385	373	247	238	389	378	356	374	435	346	189	418	431	382	202	311	329	438	352
CDCA8	5041	6521	5649	6346	5406	5561	4612	5798	6229	4412	4945	5625	6728	7011	6432	6425	6774	5749	6584	5982	4939	3637	5784	5806	6127	6295
EPHA10	122	148	152	156	94	143	146	146	111	130	190	229	148	188	153	167	160	93	162	134	145	89	129	129	144	113
RF00019	1404	1773	1692	1363	1482	1669	1792	1804	1670	1464	1670	1413	1877	1604	1608	1758	1690	1548	1562	1568	1618	1586	1855	1805	1892	1772
ACTN4P2	1284	1203	1279	1201	1191	1302	1242	1267	1260	686	823	1196	1187	1458	1266	1177	1264	1037	1200	1303	804	570	1200	1119	1242	1133
AL929472.1	702	775	812	870	814	779	706	785	739	597	913	730	896	988	891	770	811	766	719	774	863	475	927	814	787	876
MANEAL	202	232	278	281	255	291	316	349	310	253	300	325	295	200	269	296	216	251	206	266	264	374	356	354	457	336
AL929472.3	0	0	0	0	0	0	0	0	0	0	0	0	0	0	0	0	0	0	0	0	0	0	0	0	0	0
YRDC	128	220	178	111	223	264	166	180	224	168	57	216	209	212	193	205	192	66	156	280	175	70	208	162	219	229
C1orf122	172	104	84	81	96	84	64	93	117	99	134	136	97	155	70	139	107	110	111	103	92	49	91	79	114	104
MTF1	192	124	152	137	162	127	148	120	132	89	159	103	122	92	88	131	107	105	101	120	118	104	119	147	101	102
AL929472.4	521	467	630	404	496	391	433	433	420	416	644	610	614	472	537	418	433	423	391	505	611	488	540	521	459	450
AL929472.2	0	13	6	4	1	2	26	21	11	4	42	10	26	4	19	13	6	0	5	4	9	0	30	14	17	9
INPP5B	630	669	633	732	608	708	726	725	723	427	843	677	731	732	747	628	827	757	708	821	593	398	701	665	789	709
RF00092	76	73	86	49	60	70	41	69	101	59	78	101	88	57	42	60	86	48	73	69	42	61	79	91	80	67
RNU6-584P	724	705	581	762	772	672	760	677	725	591	477	727	683	720	807	657	659	843	735	825	512	434	747	710	825	745
RF00017	141	180	121	111	163	165	130	173	182	131	176	124	193	206	194	180	200	188	184	160	113	114	151	110	196	129
SF3A3	249	305	379	345	400	305	332	351	357	315	326	416	402	339	361	439	345	392	323	327	352	338	346	320	348	335
RNU6-510P	1792	2173	2185	1813	2334	2140	2113	2043	2089	1873	2212	1763	2225	2122	2177	2103	2089	2159	1998	2082	1942	1250	2341	2186	1967	2194
FHL3	3406	3662	3137	4027	3455	3384	3414	3410	3746	3148	3191	3672	3610	3678	4040	3880	3777	3830	3575	3801	3094	2486	3593	3513	3558	3311
UTP11	0	0	2	0	3	1	0	0	3	0	0	0	3	0	0	0	3	0	1	0	0	0	0	0	0	0
POU3F1	67	54	76	40	90	50	88	77	52	82	108	52	60	70	106	38	44	55	58	71	78	80	66	86	81	69
AL139158.2	1112	1112	1206	1083	1378	1192	1105	1160	1223	1028	1221	1497	1112	1159	1060	1191	1193	879	1100	1114	1295	1981	1087	965	1075	1155
AL139158.1	25	47	47	59	49	43	54	36	46	30	54	17	64	62	35	51	38	31	26	47	17	16	44	61	32	35
MIR3659	409	493	378	829	533	563	456	579	637	474	429	713	552	678	614	636	569	472	646	593	315	323	536	551	439	563
AL139158.3	7409	8046	6580	9631	7649	8040	7775	7919	8539	6839	7374	8624	8086	8926	9460	8859	9129	10809	8874	8652	6692	5555	7905	7723	8053	7880
AL390839.1	0	0	0	0	0	0	0	0	0	0	0	0	0	0	0	0	0	0	0	0	0	0	0	0	0	0
AL390839.2	14	21	19	13	13	38	46	70	53	28	41	0	18	2	17	27	17	47	25	26	19	45	44	33	72	44
LINC01343	0	2	0	0	0	0	0	0	0	0	0	0	0	0	0	0	3	0	0	5	7	0	3	2	0	9
AL513479.1	48	139	141	177	194	279	324	220	238	132	37	236	197	220	170	234	171	101	181	224	114	24	164	117	147	154
RNU6-753P	17	16	51	6	15	38	22	50	39	28	8	29	35	13	8	13	26	20	37	42	19	11	18	37	21	22
LINC01685	511	543	516	647	547	572	687	620	567	700	669	615	545	527	658	619	600	888	576	594	653	735	639	585	647	567
AL354702.1	2109	3582	2749	3512	2909	3147	3170	3279	3414	2278	2686	3231	3459	3361	3615	3290	3706	3809	3690	3491	2328	1481	3220	3097	3490	3123
AL354702.2	8	14	10	0	8	13	1	11	12	2	25	12	5	14	5	12	12	20	6	7	13	3	12	15	18	6
RRAGC	0	0	1	1	0	0	0	1	1	3	2	1	0	0	0	0	1	0	1	0	0	0	1	0	0	2
AL139260.2	1370	1604	1193	1687	1291	1322	1145	1275	1287	1005	1231	1280	1543	1519	1231	1232	1469	1492	1342	1247	1208	711	1315	1362	1763	1388
AL139260.1	4948	5789	4370	6726	5285	5859	5807	5925	6260	4403	4786	5351	5196	6015	5625	5521	6114	5889	5750	5957	4250	2609	5883	5372	4993	5284
MYCBP	1005	1033	904	918	1035	1210	815	1081	1119	780	1002	959	1003	966	1040	1051	1179	845	986	1085	963	453	1037	884	935	984
AL139260.3	188	243	212	212	228	163	154	178	181	125	157	122	205	224	189	178	212	198	168	176	168	152	173	228	207	204
GJA9	1802	2054	1713	2024	2024	1716	1830	1863	2006	1411	1386	1853	2326	2313	2006	1957	2109	1610	2116	1885	1349	1190	1819	1920	1692	1959
RHBDL2	549	588	745	653	633	494	631	548	575	564	533	531	690	460	515	572	498	558	560	541	648	656	569	549	515	541
RNU6-605P	8571	11807	10746	11264	11538	11550	10239	10926	10605	10636	8191	10989	13470	12492	10979	10396	12144	8299	12215	11588	8658	8871	10680	11185	10443	10995
RF00019	1266	1064	984	993	1129	1179	1259	1048	1387	1072	1361	1024	1020	1030	1286	1250	1159	1031	1083	1196	1187	1197	1169	1109	1514	1219
EIF1P2	29	34	33	14	10	22	27	21	45	30	8	32	48	60	26	17	21	18	39	24	56	40	28	43	20	44
AKIRIN1	1424	1664	1700	1675	1559	1559	1574	1544	1584	1468	1495	1894	1796	1808	1772	1899	1771	1957	1828	1921	1625	980	1645	1746	1639	1436
NDUFS5	508	346	387	334	334	263	294	372	394	334	442	391	260	312	501	369	297	316	375	367	311	357	370	324	390	319
MACF1	0	0	0	0	0	0	0	1	0	0	0	0	0	0	0	0	0	0	0	0	0	0	0	0	0	0
RNU6-608P	0	0	0	0	0	0	0	0	1	0	0	0	0	0	0	0	0	0	0	1	0	0	0	0	12	0
RNA5SP44	1363	1385	1355	1549	1200	1342	1370	1316	1485	1289	1473	1583	1377	1504	1522	1515	1430	1667	1456	1441	1343	928	1496	1381	1326	1221
AL356055.1	900	1012	940	966	1044	1114	961	1051	949	837	933	997	1169	1071	1202	1072	1139	924	1013	1130	833	703	1047	1049	876	1063
AL442071.2	2717	2795	3127	2622	2879	2314	2438	2726	2892	2506	3028	3134	3198	2894	2894	2578	2776	2674	2797	2761	2577	2278	2706	2820	2721	2874
AL442071.1	883	2757	2452	3227	2846	4374	4227	4113	3649	2774	681	3391	2695	2796	2973	2830	2940	2581	2936	3114	1339	1575	2254	2096	2414	2407
HSPE1P8	2803	3044	2620	3050	2496	2552	2874	2709	2693	2079	2789	2093	2655	2666	2360	2357	2543	2577	2321	2557	3179	2788	3091	3147	3074	2836
BMP8A	3133	2833	2189	3230	2504	2551	2584	2447	2855	2261	2766	2860	2454	2777	2761	2852	2732	2841	2689	2933	2095	1590	2930	2745	2902	2556
OXCT2P1	394	402	466	331	465	395	364	438	455	435	482	551	474	498	381	424	459	441	386	478	600	551	452	419	376	381
PPIEL	677	829	689	906	820	698	622	660	673	473	561	713	766	821	810	657	694	461	608	679	395	361	675	739	846	763
PABPC4	1257	1321	949	1408	1419	1356	1399	1329	1510	1021	1088	1057	1339	1480	1439	1345	1489	1208	1304	1502	881	961	1551	1298	1350	1134
PABPC4-AS1	218	235	160	249	244	318	253	259	244	165	271	201	199	253	212	203	208	287	266	313	155	115	254	194	268	192
SNORA55	4007	5334	3962	5127	4703	5140	3975	4940	5078	3090	4162	4187	5155	5659	5112	4749	5128	4491	4971	4890	2952	1968	4704	4890	4747	5180
HEYL	85	51	69	47	34	60	57	63	48	70	70	44	60	59	47	63	40	49	83	121	59	24	47	51	73	34
AL035404.2	1772	2352	1905	2409	2408	3715	3238	2485	2755	1956	1500	2058	2126	2659	2356	2216	2369	2092	2494	2631	1150	882	2116	1997	2224	2301
NT5C1A	2094	1841	1703	2178	1871	1912	2150	1857	2012	1772	1863	2033	1853	2063	2068	1855	2019	1603	1815	2024	1829	1256	2027	1726	1739	2023
HPCAL4	39	30	22	32	22	11	16	30	16	7	26	85	11	29	41	38	23	5	11	42	13	28	16	16	37	23
PPIE	923	1360	1116	1582	1250	1454	1172	1251	1271	888	1144	1522	1586	1394	1293	1274	1238	1209	1375	1344	928	615	1185	1302	1422	1223
AL035404.1	0	0	0	0	0	0	0	0	0	0	0	0	0	0	0	0	0	0	0	0	0	0	0	0	0	3
RNU7-121P	16338	24501	25211	22399	24936	25430	24381	25172	25015	22989	17631	23240	24821	21551	20964	24275	24325	20902	23166	23091	22313	22387	22123	22746	21580	22138
BMP8B	2	7	8	4	3	5	0	7	13	4	0	0	3	0	12	3	6	13	4	5	0	0	1	0	0	8
OXCT2	837	1276	1273	1202	1493	2062	1808	1556	1650	1421	1054	1401	1488	1207	1223	1315	1299	1110	1147	1500	1073	1300	1167	1154	1208	1201
AL033527.6	383	366	358	288	315	334	299	384	316	244	468	465	493	455	388	286	346	360	357	437	312	320	336	459	461	353
AL033527.3	662	465	505	597	478	526	492	468	482	530	673	691	499	676	565	580	578	427	565	614	499	543	592	586	520	428
AL033527.1	2462	2529	2579	2406	2392	2257	2574	2341	2393	1563	2734	2808	2869	2840	2695	2392	2412	2588	2274	2322	1752	862	2308	2682	3058	2568
AL033527.5	0	8	0	7	0	5	8	5	7	3	63	0	5	0	0	1	7	4	3	20	12	0	8	8	8	5
AL033527.4	28	77	53	90	45	65	43	50	64	53	85	84	44	68	94	65	54	30	58	37	76	43	102	63	46	66
TRIT1	0	0	0	0	0	0	0	0	0	0	0	0	0	0	0	0	0	0	0	0	0	0	0	0	0	0
RF00019	27	48	53	25	48	19	28	43	48	52	71	32	46	12	33	39	34	60	33	32	61	43	34	57	41	41
MYCL	414	410	319	335	421	335	417	369	361	433	495	536	347	330	492	431	395	522	417	390	355	393	481	383	296	526
AL033527.2	76	118	83	125	127	83	69	70	88	85	104	118	106	136	117	116	64	153	59	110	37	64	123	66	50	106
RF00019	1887	1709	1627	1572	1698	1668	2049	1714	1894	2059	1817	2009	1682	1910	1603	2056	1782	1961	1934	1890	1600	1530	1919	1786	1607	1769
MFSD2A	1350	1714	1285	1753	1787	1579	1467	1695	1851	959	907	1651	1905	1687	1423	1433	1671	1766	1717	1807	979	600	1557	1630	1548	1597
AL663070.1	343	275	264	358	320	303	322	311	370	356	235	325	270	264	337	394	278	280	308	294	308	209	353	299	295	375
CAP1	5	13	5	13	13	18	0	10	2	8	13	0	3	11	0	4	6	43	0	21	13	7	13	13	3	10
PPT1	20	41	61	49	92	114	36	59	90	28	16	42	36	20	43	46	29	16	20	93	53	26	62	25	39	46
AL512599.1	1114	1158	700	966	1076	1304	1176	1108	1212	724	961	1146	955	1215	1085	1007	1249	976	1141	1166	692	456	1175	1001	1030	1084
RLF	400	639	714	627	460	542	518	613	550	425	586	512	620	662	670	653	534	496	527	560	508	421	493	630	547	587
RNU6-1237P	1425	1376	1216	1452	1324	1139	1335	1303	1509	1246	1557	1227	1292	1211	1346	1441	1328	1291	1385	1500	1386	1088	1382	1294	1256	1470
TMCO2	323	317	283	236	316	388	270	344	343	296	342	351	383	344	385	311	349	215	281	350	218	127	343	389	355	410
AL050341.2	23	38	42	66	61	72	80	101	91	65	59	2	56	9	45	35	30	51	43	35	21	23	62	55	118	67
ZMPSTE24	0	0	0	0	0	0	0	0	0	0	0	0	0	7	0	0	0	0	0	0	0	0	0	0	0	0
AL050341.1	1970	2145	1788	1908	2164	2028	1729	1863	1975	1264	1665	1583	1948	1794	2131	1815	2140	2317	2085	1929	1235	858	1969	1791	1586	1953
COL9A2	354	357	270	272	330	340	306	315	341	192	337	338	295	367	419	358	372	303	328	368	321	251	354	363	352	391
AL031985.2	509	530	454	608	588	429	447	458	559	491	388	479	468	432	451	539	477	440	468	571	442	370	520	488	486	547
SMAP2	0	3	6	0	1	1	15	7	0	17	13	0	5	0	6	9	1	14	1	8	9	0	0	3	0	16
AL031985.1	0	0	0	0	0	0	0	0	0	0	0	0	0	0	0	0	0	0	0	0	0	0	0	0	0	0
AL031985.4	583	611	595	610	742	749	697	668	605	413	593	607	701	816	644	630	702	617	628	678	393	449	614	656	665	677
ZFP69B	408	252	311	239	273	252	347	317	331	260	417	329	343	311	257	274	222	310	288	328	264	282	320	315	305	263
AL031985.3	990	848	729	819	841	802	747	843	838	550	1130	818	753	1126	1070	770	969	787	938	810	632	748	820	696	816	683
AL603839.4	1170	1314	1252	1194	1309	1258	1313	1291	1278	1027	1323	1339	1160	1251	1472	1243	1228	1522	1246	1259	1231	955	1471	1189	1300	1383
ZFP69	7473	8071	7600	7443	8202	7543	7664	7718	8446	8076	7572	7758	7755	8088	7990	8444	8365	7661	8240	8383	8236	6295	8849	8084	7553	7946
AL603839.3	2551	3634	2602	4055	3395	4085	3371	3745	3961	2824	3037	4312	3724	3568	3766	3925	4404	3804	4105	4070	2174	2236	3519	3313	3270	3692
EXO5	2456	3216	2654	3444	2971	3345	2965	3247	3214	2170	1972	3616	3634	3679	3445	3064	3870	3743	3718	3734	2400	1879	3188	3463	3237	3164
AL603839.1	0	0	0	0	0	0	0	0	0	0	0	0	0	0	0	0	0	0	0	0	0	0	0	0	0	0
AL603839.2	0	0	0	0	0	0	0	0	0	0	0	0	0	0	0	3	1	0	3	0	0	0	0	0	0	0
ZNF684	1403	1169	1006	1495	1129	1277	1094	1184	1166	795	1142	1248	1330	1466	1454	1125	1358	1229	1263	1371	974	615	1063	1116	1245	1253
AL356379.2	1361	1645	1422	1653	1818	1704	1235	1587	1625	1189	1141	1424	1732	1521	1648	1658	1715	1299	1698	1676	1020	474	1611	1555	1690	1612
AL356379.1	460	649	745	630	758	1309	1349	1085	1050	935	616	600	836	674	642	603	628	330	565	1507	649	514	697	635	696	763
GTF2F2P2	160994	188752	209594	177439	178346	192667	192184	195992	196381	221902	171778	182791	199503	184683	187362	205329	207793	181905	214352	200402	208034	214149	197786	193136	179372	198445
RIMS3	279	312	264	382	326	303	201	232	315	235	223	253	385	308	318	346	318	346	284	298	282	178	297	260	326	286
AL031289.2	770	844	684	844	674	715	829	737	781	558	706	856	735	889	792	791	867	826	752	880	589	465	756	690	681	700
AL031289.1	0	0	0	0	0	2	0	0	0	0	0	0	0	0	0	0	0	0	4	0	0	6	3	0	0	7
NFYC-AS1	18	64	70	55	66	47	34	42	53	49	25	6	40	16	24	48	21	8	44	75	75	70	60	42	61	38
NFYC	1663	1652	1265	1942	1693	1657	1253	1696	2012	1083	1380	1521	1591	1840	1927	1557	1780	1939	1616	1636	1094	862	1706	1578	1404	1566
MIR30E	6463	7301	7042	8061	6724	6872	7318	7339	7277	7567	6967	6935	6856	7907	7586	7556	7236	8134	7675	7772	7990	7049	7770	7460	7346	7169
MIR30C1	1636	2254	2065	2669	2027	2109	2346	1926	2050	1991	1652	1807	1778	2345	2223	2393	2149	2286	2023	2297	1625	1441	2099	2053	2151	2214
KCNQ4	257	189	218	159	177	205	168	218	177	112	353	255	285	197	214	179	186	235	131	237	284	54	234	241	290	198
RN7SL326P	1333	1212	1152	1191	1218	1061	980	1092	1224	939	1098	940	1236	1192	1039	1136	1106	1313	1170	1086	971	835	1139	1062	1139	1160
CITED4	114	133	88	116	136	139	152	145	109	168	169	199	88	122	155	135	115	95	111	169	172	138	176	128	145	133
AC119677.1	0	3	2	0	6	0	0	0	0	0	0	0	0	0	0	0	2	0	0	0	0	0	0	0	0	0
AL391730.1	0	0	0	0	0	0	0	0	0	0	0	0	0	0	0	0	0	0	0	0	0	0	0	0	0	0
AL391730.2	305	351	342	454	453	327	346	359	350	377	396	379	389	297	400	373	352	448	359	425	405	285	358	385	276	410
UBE2V1P8	662	784	644	709	781	835	708	733	773	598	426	646	753	616	722	716	648	753	648	811	688	443	781	663	783	745
CTPS1	1253	1302	1117	1284	1075	1156	1320	1083	1213	1069	837	1180	1186	1143	1325	1330	1353	1185	1187	1254	1193	837	1376	1248	1130	1178
SLFNL1-AS1	884	912	924	940	1093	1029	835	1051	1146	818	754	902	1025	953	1052	1106	1106	1196	950	1115	687	641	986	957	945	980
SLFNL1	1774	1706	1723	1659	1711	1694	1746	1704	1631	1903	1792	2080	1538	2074	1973	2170	1753	2111	1793	1844	1762	1349	1601	1634	1847	1685
SCMH1	910	1002	831	1185	931	1030	1074	984	948	829	854	1071	860	1274	1106	1168	1053	1129	1082	1047	790	351	1119	1012	889	941
RPL23AP17	1522	1482	1584	1697	1354	1477	1454	1516	1586	1678	1416	1797	1457	1738	1419	1608	1697	1405	1510	1645	2104	2175	1480	1470	1259	1491
AC093151.8	1669	1788	1477	1865	1648	1886	1405	1655	1794	1189	1573	1754	1891	1921	1901	1519	1807	1156	1825	1901	1345	1058	1681	1721	1493	1972
AC093151.3	861	1140	1300	1122	1106	1252	934	1206	1060	1249	1194	1139	1407	1266	1192	1051	1156	709	1137	1177	1103	1355	1291	1279	1184	1016
AC093151.1	799	748	755	714	737	748	664	823	778	609	862	905	719	814	847	928	843	817	776	869	643	346	864	729	744	690
AC093151.6	273	478	409	337	359	465	416	400	355	431	419	484	369	342	294	396	347	274	324	412	371	301	349	364	357	397
FOXO6	290	240	206	362	290	342	326	309	306	303	235	341	287	361	312	308	309	320	336	330	398	258	272	299	383	295
AC093151.2	874	915	647	823	774	831	865	877	840	672	605	794	806	815	872	851	963	959	955	889	507	605	968	767	731	798
RNA5SP45	923	740	739	424	526	502	525	646	463	603	1088	887	763	607	720	614	585	549	476	547	648	703	661	728	748	595
EDN2	709	1099	957	891	848	967	776	1164	940	910	943	782	1145	985	862	839	1040	933	883	1012	979	739	1066	1037	1217	1076
HIVEP3	1849	1705	1595	1988	1719	1599	1397	1457	1525	1144	1512	1536	1689	1610	1456	1439	1565	1343	1430	1447	1471	984	1511	1661	1428	1658
AL445933.2	106	136	119	34	165	186	112	140	129	59	14	102	137	59	108	94	86	147	95	156	37	28	117	110	161	136
AL445933.1	1299	1573	1375	1688	1477	1535	1519	1509	1586	1245	1334	1356	1438	1357	1635	1649	1577	1618	1478	1511	1324	791	1352	1346	1043	1447
AC119676.1	159	199	177	205	213	197	138	186	209	173	71	166	160	177	199	194	213	299	215	209	84	164	224	181	266	179
AL158216.1	593	614	514	696	545	398	378	586	533	282	594	527	603	505	530	543	581	417	476	569	425	255	535	656	586	567
HNRNPFP1	92	173	205	114	216	178	222	200	219	249	177	132	183	243	226	198	170	251	163	251	182	208	205	220	177	296
AC114492.1	134	178	174	59	173	172	151	195	142	193	147	133	96	102	102	129	119	127	154	214	78	51	178	227	121	255
GUCA2B	461	368	325	607	375	368	396	402	343	299	291	345	419	395	448	403	406	486	418	341	276	238	395	394	442	388
GUCA2A	161	292	310	216	232	273	322	320	278	257	230	279	266	163	315	248	206	407	221	284	290	315	221	226	217	273
FOXJ3	2150	2232	1885	2736	2289	2148	2077	2273	2394	1892	2397	2501	2324	2578	2568	2431	2552	2336	2406	2471	2055	1020	2109	2134	2708	2376
AC096540.1	24134	23567	22183	23453	22546	20537	20546	21866	22181	16178	22028	22509	25130	25707	22764	22758	25233	22850	24421	23253	19804	14763	23735	23299	23154	21043
RIMKLA	2763	3017	2575	2248	2553	2668	2637	2713	2747	2251	2370	3015	2870	3191	3043	2900	3142	2667	2960	2738	2470	1526	2950	2789	2332	2853
AL513331.1	35	87	69	46	104	172	121	105	110	119	108	112	86	36	51	67	99	53	86	126	79	74	87	112	88	106
ZMYND12	0	1	0	0	0	0	0	0	1	0	0	0	0	0	0	4	0	0	7	0	0	0	0	3	0	0
PPCS	1	15	8	2	8	19	8	6	11	7	0	0	8	15	4	1	7	78	4	7	9	15	0	3	15	4
CCDC30	1405	1312	1583	1477	1412	1271	1250	1310	1394	1159	1452	1300	1774	1301	1269	1469	1460	1321	1254	1368	1322	956	1358	1610	1468	1245
AL445669.1	1130	1211	1316	1099	1250	1202	1178	1143	1372	970	1493	1287	1464	1132	1120	1089	1136	1173	1092	1374	1006	893	1283	1275	1435	1104
TMSB4XP1	68	175	195	125	142	230	311	309	335	293	253	137	189	160	225	190	145	239	166	238	213	180	242	269	301	290
RNU6-536P	1415	1433	1514	1433	1154	1201	1373	1268	1392	1270	1451	1677	1691	1425	1404	1396	1462	1577	1381	1416	1313	1861	1371	1404	1320	1228
AL445669.2	0	0	0	0	0	0	0	0	0	0	0	0	3	0	0	0	0	0	0	0	0	0	0	0	0	0
PPIH	479	505	465	340	449	449	417	518	479	288	394	449	576	463	551	429	476	431	430	537	293	247	469	504	449	470
AC098484.4	88	59	35	97	50	75	22	40	80	74	56	101	67	40	41	61	54	75	63	60	38	16	78	63	82	50
AC098484.2	0	0	0	0	0	0	0	0	0	0	0	0	0	0	0	0	0	0	0	0	0	0	0	0	0	0
YBX1	80	81	34	77	38	68	57	81	69	30	45	2	38	8	42	58	28	23	46	84	43	2	83	33	33	65
CLDN19	2773	2932	2345	3224	2964	2886	2793	2848	3038	2170	2384	2893	2891	2756	3201	2996	3109	2575	3283	3037	2010	1302	2745	2688	2568	2904
P3H1	5524	5718	4674	5927	5905	5888	5606	5121	6024	5330	4977	5008	5381	7067	6389	6114	6296	6371	5896	6143	4476	3350	5982	5373	5411	5653
C1orf50	839	1060	1142	803	1048	1015	976	1009	916	957	975	858	1165	811	1107	982	984	1158	877	1082	833	833	906	1010	1160	945
AC098484.3	104	97	92	76	114	187	169	105	136	144	85	214	92	107	91	87	106	57	96	190	111	83	108	82	168	105
AC098484.1	13567	14788	11945	15794	13349	13466	12098	13798	13945	9850	12842	13590	15447	17120	16912	16069	16778	13443	16555	14703	9973	5304	13639	13914	12149	14924
TMEM269	4092	4168	3467	4656	4422	4771	4464	4305	4634	3251	3264	4794	4241	4560	4621	4358	4567	4476	4062	4856	2986	2439	4461	3948	3682	3957
SVBP	1403	1629	1589	1461	1682	1379	1268	1560	1570	914	1302	1450	1729	1581	1333	1247	1607	1410	1523	1538	947	697	1418	1478	1198	1733
ERMAP	2101	2291	2195	2110	2140	1927	2092	2174	2281	1861	2084	2197	2422	2494	2116	2206	2296	2221	2212	2260	1820	1469	2290	2388	2368	2076
AL512353.1	1903	1867	1461	1998	1667	1752	1670	1596	1779	1276	1748	1801	1602	2168	1952	1930	2021	1831	1660	1772	1075	532	1767	1831	1937	1576
ZNF691	184	157	152	188	223	191	191	172	198	111	152	254	198	184	208	206	232	78	191	195	97	164	179	147	182	140
AL512353.2	25	12	28	23	31	25	4	16	28	22	18	17	24	18	6	31	30	36	38	47	2	1	5	15	13	26
AL512353.3	0	0	0	0	4	0	0	0	0	1	0	19	0	0	0	0	0	0	0	0	13	0	4	0	0	0
ATP6V1E1P1	1532	1780	2016	1557	1669	1549	1694	1631	1673	1681	2097	1611	1777	1588	1611	1664	1785	1682	1635	1691	1977	2072	1663	1840	1755	1695
SLC2A1	0	0	2	0	0	3	0	2	6	0	0	6	0	0	0	0	2	0	4	6	6	0	2	0	21	8
ATP6V0CP4	328	247	315	286	283	239	288	271	258	283	384	252	325	240	293	325	276	242	298	274	349	418	252	281	244	287
SLC2A1-AS1	4040	3944	3838	4153	4034	3870	4070	3939	4294	3520	3707	4099	3876	4168	4158	4228	4299	4664	4413	4528	3466	3573	4369	3582	4036	4089
AC099795.1	162	140	202	141	105	283	288	306	331	237	207	125	168	263	153	149	143	124	194	262	147	86	222	200	337	194
RNU6-880P	892	1031	1109	678	863	902	1016	917	868	897	1133	1130	1025	838	969	851	794	755	751	972	1058	779	1029	974	1073	933
RF00026	345	340	273	237	331	355	241	316	312	256	333	226	317	291	369	282	260	415	283	351	263	218	307	336	305	345
AL161637.1	465	480	552	433	389	417	423	486	472	436	498	493	472	536	366	485	409	496	422	432	530	530	483	400	486	435
FAM183A	0	0	0	0	0	0	0	1	0	0	4	0	1	3	0	0	0	0	0	0	0	0	0	0	0	0
EBNA1BP2	399	501	505	445	467	478	568	542	501	463	307	277	561	605	560	628	563	770	495	650	359	221	399	506	507	550
MIR6733	317	284	225	288	285	264	256	241	290	360	366	361	304	147	318	292	319	421	289	273	325	166	268	235	357	300
CFAP57	5660	6144	6301	6294	6373	6581	6733	7135	6840	6397	5825	6577	6410	6238	6027	6509	6106	6001	6231	6490	6537	4934	6172	6002	6159	6398
RNA5SP46	531	656	546	441	473	563	646	637	730	581	459	536	512	512	552	516	539	552	635	653	475	485	695	636	733	754
TMEM125	13	2	8	28	18	16	10	4	26	0	0	6	15	15	10	9	15	57	15	7	18	9	2	7	5	28
C1orf210	1513	1576	1549	1402	1334	1376	1572	1211	1361	1345	1821	1620	1274	1631	1632	1536	1611	1443	1444	1523	1557	1817	1724	1322	1709	1544
TIE1	241	320	314	445	336	447	484	392	386	484	446	455	358	497	442	395	350	577	318	424	326	197	363	292	361	382
MPL	1636	1689	1442	1843	1801	1616	1891	1663	1952	1766	1535	1905	1589	1674	1794	2069	1700	2285	1779	1819	1837	1662	1790	1495	1601	1744
AL139289.3	6257	7320	7035	6734	6534	6461	6244	6559	6249	5636	6268	6329	7158	7462	6296	6363	6662	6590	6656	6238	6170	5161	6807	7071	6923	7033
AL139289.2	0	0	0	0	0	0	11	0	0	0	0	0	0	0	0	0	0	0	0	0	0	0	0	0	0	0
CDC20	0	0	0	0	0	2	3	0	0	0	0	0	1	0	3	0	1	0	1	4	0	0	0	1	0	5
ELOVL1	4160	5892	6352	5674	5437	6679	6509	6183	6079	5360	5095	4521	6638	5773	5544	5573	6273	6091	6406	7644	4975	4431	5462	5940	6394	5334
MIR6734	25290	28234	22276	30069	26925	25062	23258	24099	25251	17966	22274	23105	25092	26988	24993	23956	27414	23763	25883	24438	18927	19241	26017	23912	24326	25880
MED8	70	36	67	52	56	67	35	50	58	14	108	37	32	53	37	38	33	107	54	54	77	92	77	66	57	52
AL139289.1	996	998	685	869	887	1009	808	840	980	652	741	860	885	867	797	929	982	907	892	877	677	573	906	997	666	845
SZT2	473	463	412	539	531	488	448	500	510	423	517	499	463	407	653	504	474	457	422	477	566	449	513	410	300	457
SZT2-AS1	389	332	251	313	278	281	241	308	284	235	322	274	343	281	312	351	301	372	300	311	233	237	246	333	307	290
MIR6735	1615	1692	2047	1359	1827	1640	1565	1660	1632	1581	1624	1766	1761	1676	1680	1727	1636	1645	1424	1699	2077	2384	1731	1755	1771	1710
HYI	515	460	472	497	433	463	440	475	460	416	405	619	535	629	575	606	576	493	506	494	511	384	509	519	529	512
HYI-AS1	0	9	8	0	0	22	1	7	11	0	10	0	5	0	10	0	4	0	17	22	0	0	7	2	16	5
PTPRF	1356	2638	2518	2878	2965	3350	3208	2807	2768	2326	1311	1809	2020	2236	2383	2056	2377	2370	2409	2837	1990	1325	2162	2224	2634	2542
KDM4A	0	1	5	0	1	5	0	7	10	0	0	0	1	0	0	3	0	0	13	6	0	0	0	5	1	0
AL451062.3	431	394	389	285	529	453	482	509	422	414	333	392	384	442	524	400	456	384	468	605	532	411	590	436	393	419
KDM4A-AS1	1441	1856	1394	2129	1827	1824	1615	1620	1756	1585	1706	1907	1624	2061	1970	1983	1761	2208	1762	1888	1285	1358	1910	1807	1687	1725
ST3GAL3	817	1107	879	964	933	903	888	886	864	681	967	997	936	1257	947	902	1067	888	980	997	689	581	844	945	879	999
AL451062.1	104	186	140	320	227	237	226	206	266	110	201	185	196	136	277	231	213	210	228	256	121	114	134	208	209	207
RF00026	239	247	309	260	330	338	356	301	303	348	142	366	165	163	346	264	292	146	269	382	330	303	310	287	319	326
AL451062.2	1053	1098	1081	996	1038	1114	1026	998	880	956	939	909	1102	1234	1058	951	1084	863	1229	1006	981	1007	961	976	1127	1057
MIR6079	924	1002	906	1195	1055	971	912	858	883	676	807	1065	1095	1002	984	1025	1019	863	940	1062	790	678	1001	1015	1089	1110
SHMT1P1	273	357	233	254	182	201	254	198	190	154	233	253	302	276	256	348	278	339	277	255	249	127	209	246	266	240
ARTN	2965	3506	2750	3808	3480	3471	3229	3250	3487	2808	3015	3598	3327	3547	3774	3517	3441	3740	3428	3376	2558	1903	3316	3209	3543	3248
AL357079.1	99	141	119	77	134	115	106	148	83	76	103	89	148	128	162	108	100	154	100	125	54	121	118	131	102	133
IPO13	0	0	0	0	2	3	2	0	1	0	0	5	0	0	0	0	0	0	0	0	0	0	0	0	0	0
AL357079.2	9363	10202	9143	10927	9467	10402	9811	10485	10688	9002	8924	9826	10240	11479	10089	10716	10414	10977	10415	10815	9392	7326	10442	9857	10134	9660
DPH2	0	0	0	0	0	4	0	0	4	0	0	0	2	0	0	0	0	0	0	3	0	0	0	1	0	2
ATP6V0B	83	83	65	61	111	112	113	80	58	57	59	45	77	39	44	76	59	27	79	65	61	62	48	62	35	32
B4GALT2	1017	888	721	853	739	951	811	923	885	654	728	778	810	706	924	872	868	869	834	900	573	304	866	836	882	817
CCDC24	106	152	154	98	104	117	154	104	120	76	188	142	128	234	147	143	140	145	99	127	141	138	146	160	105	89
SLC6A9	0	4	0	0	0	5	0	0	0	0	0	0	7	0	2	2	2	24	4	12	0	0	22	0	0	3
AL139220.2	0	0	4	0	0	0	0	2	0	0	0	3	2	0	0	3	1	0	1	0	0	17	0	0	0	0
AL139220.1	1	13	7	10	5	15	2	8	10	10	44	16	1	27	5	1	12	6	10	14	9	0	18	11	5	8
KRT8P47	262	309	237	372	261	193	259	219	277	330	232	333	279	291	329	287	341	216	275	391	194	304	332	306	242	283
RN7SL479P	2618	2880	2700	3049	2790	2909	2837	2719	3134	2353	2619	2994	2758	3354	3314	3107	3116	3710	2924	2983	2694	2216	2830	2862	2514	2886
KLF17	2316	2195	2109	2178	2200	2156	2501	2119	2310	2467	2633	2015	2074	2120	2620	2521	2347	2345	2376	2338	2434	2290	2370	2156	2314	2178
AL356653.1	3403	3411	2633	3234	3477	3124	2713	3152	3392	2158	2994	2966	3464	3710	3872	2989	3381	3181	3197	3138	2126	1662	2802	3028	2892	3414
KLF18	1051	1266	1146	1308	1289	1209	951	1101	1225	919	1016	1118	1319	1287	1105	1173	1279	1182	1086	1056	963	1319	1159	1150	1127	1252
AL359839.1	602	570	501	517	661	587	428	548	620	329	616	650	612	551	479	516	601	342	478	628	475	384	487	501	608	538
RF00019	161	156	137	92	149	125	88	98	84	86	131	160	91	145	94	111	79	100	113	103	123	85	107	117	130	134
OOSP1P1	1091	1296	801	1593	1160	1212	1171	1466	1327	947	1153	1193	1089	1327	1417	1437	1405	1359	1252	1396	705	477	1233	1087	1013	1203
AL035417.1	5	2	0	0	0	0	0	1	3	0	3	0	0	0	6	0	1	0	2	0	0	0	0	4	0	0
AL035417.2	1137	992	1055	1002	993	997	989	960	1055	1027	1095	798	1083	898	1211	1112	1138	1194	1127	1168	1291	861	1098	1167	1013	1014
DMAP1	5134	5932	6552	5329	5914	6213	6733	5703	5916	4929	5469	5554	6423	5657	5466	5413	5409	6741	5365	5462	4232	4023	5493	5992	5725	5327
ERI3	0	17	23	2	17	15	9	12	13	7	10	46	12	0	12	15	0	8	10	10	23	12	17	9	9	19
ERI3-IT1	0	0	0	0	0	0	0	0	0	0	0	0	0	0	0	0	0	0	0	0	0	0	0	0	0	0
RNU6-369P	0	7	3	2	0	3	0	1	2	9	0	0	5	0	11	4	8	0	6	7	3	0	0	4	10	6
RNF220	1508	1715	1882	1734	1600	1601	1799	1670	1647	1542	1758	1456	1822	2131	1765	1820	1769	1654	1714	1595	1450	1377	1790	2011	1652	1832
MIR5584	930	867	882	847	766	776	742	838	873	873	782	714	792	837	804	909	769	712	801	738	1081	1090	805	967	769	878
TMEM53	0	2	3	0	12	0	16	1	0	5	12	0	0	0	0	7	6	0	2	1	7	0	0	5	9	0
ARMH1	349	383	301	329	393	398	323	375	312	283	340	393	384	568	369	435	410	196	356	384	174	171	304	344	394	345
RNU5F-1	13	4	0	0	3	9	0	0	2	0	12	0	1	0	7	0	1	0	0	11	0	0	1	4	8	6
RNU5D-1	513	390	356	401	426	386	319	401	334	301	516	492	380	483	476	357	366	306	358	392	471	228	327	329	359	408
KIF2C	1577	1763	1515	2271	1794	1828	1900	2038	1902	1920	1825	1718	1660	1926	2110	1935	1945	2323	1896	1923	1444	1106	1876	1660	1776	1638
AL592166.1	197	267	181	222	256	246	237	215	221	176	242	206	209	323	254	231	303	246	325	275	197	137	222	304	179	251
RPS8	27	84	75	28	39	84	61	83	87	92	75	63	69	78	65	69	101	40	41	133	148	157	162	139	193	146
SNORD55	6297	7466	6369	7441	6866	7023	7108	6928	7259	6194	6122	6608	6848	8101	7655	7524	7798	7128	7660	7715	6637	5980	7803	6790	6659	6941
SNORD46	429	385	440	424	394	500	491	524	665	441	484	597	441	541	417	346	427	415	404	480	398	379	514	423	405	418
SNORD38A	14	5	25	5	12	17	8	40	33	50	6	9	5	14	30	27	25	15	14	28	35	67	21	17	23	32
SNORD38B	1059	998	1024	783	873	861	947	1105	964	908	1211	1051	1123	1115	1012	991	898	919	911	1165	845	716	1007	1104	1129	975
SNORD38B	58673	61823	56516	63381	56630	57191	48805	58076	61589	46700	54611	55304	73321	65409	59031	64367	67965	46992	64697	54175	58823	49674	56011	61368	50329	64658
RPS15AP11	700	658	824	637	542	704	713	627	605	541	692	613	855	669	625	656	615	568	676	705	532	416	657	767	687	687
BEST4	2906	3055	2785	2841	3054	3114	2920	2979	3389	3168	2492	3252	2869	2912	3272	3213	3241	2875	3074	3243	2824	2962	3111	2729	2759	3113
PLK3	97	101	84	143	183	81	112	101	81	86	74	49	88	18	83	120	118	100	106	132	100	10	85	88	70	97
TCTEX1D4	889	1125	1120	926	853	885	816	868	860	806	1599	1099	1149	1246	974	849	930	1107	825	978	1013	993	995	1113	1059	1059
BTBD19	6	0	0	0	2	0	1	12	0	0	9	0	1	0	2	0	0	0	0	8	0	17	7	1	0	0
PTCH2	377	471	360	538	564	569	512	614	547	436	414	610	493	589	558	629	551	508	598	503	510	308	482	495	465	458
RNU5E-6P	0	0	0	0	0	0	0	3	0	0	0	0	0	0	0	0	0	0	0	0	0	0	0	0	0	0
AL136380.1	1853	2702	2557	2163	2376	2600	2510	2462	2566	1650	2078	2512	3148	2938	2623	2467	2536	1922	2573	2515	1725	1459	2208	2772	2316	2350
EIF2B3	39	42	33	33	62	47	73	41	41	26	36	63	60	37	48	51	52	46	48	52	42	24	32	40	29	41
RNA5SP47	1571	1718	1889	1741	1607	1658	1775	1731	1750	1772	1760	1917	1772	1786	1728	1817	1883	2063	1847	1866	2048	1561	1776	1714	1850	1720
CCNB1IP1P1	19	50	46	29	41	52	46	58	37	59	24	64	53	26	39	19	51	46	41	68	41	43	59	59	57	52
PPIAP35	194	207	167	186	135	242	163	205	198	108	184	194	182	241	219	206	232	271	235	183	164	97	194	216	91	238
MRPS17P1	0	0	0	0	0	0	0	0	0	0	0	0	0	0	0	0	0	0	0	0	0	0	0	0	0	0
HECTD3	725	589	771	519	625	514	560	540	633	649	664	650	594	501	547	556	539	616	615	627	643	587	582	520	589	624
UROD	0	4	6	0	5	3	3	0	0	0	0	0	0	24	4	2	0	0	14	6	6	0	3	5	0	0
ZSWIM5	845	866	765	918	808	767	747	889	829	602	788	659	914	937	734	787	832	791	834	773	564	598	716	667	781	713
OSTCP5	2669	3099	3164	3110	3372	3099	3143	2883	3287	2989	2902	3196	3321	3224	3151	3340	3498	3426	3499	3260	2852	2757	2944	2856	2901	3008
LINC01144	2311	2482	2049	2703	2349	2294	2339	2169	2438	1863	2209	2430	2301	2587	2462	2549	2501	2545	2399	2367	1738	1168	2334	2231	2329	2437
HPDL	2342	2928	2914	2643	2416	2723	2782	2851	2842	2288	2420	2693	3197	2809	2705	2529	2636	2421	2655	2841	2714	2612	2945	2805	3031	2927
MUTYH	3873	3736	2936	4073	3378	3568	3080	3369	3632	2937	3591	3594	3518	4010	3652	3407	3571	3998	3279	3668	3218	1691	3748	3604	3487	3668
TOE1	71	60	68	117	60	82	102	73	92	56	33	51	66	24	78	103	72	17	54	55	52	67	70	67	79	94
TESK2	10	43	13	29	18	13	35	18	2	6	0	0	7	36	0	23	18	21	7	25	14	12	78	83	98	87
PPIAP36	2926	2864	2119	3057	2774	2940	2824	2787	2823	2383	2292	2825	2593	3507	3168	3010	2966	2601	2912	2808	1822	1755	3209	2692	2556	2908
CCDC163	534	658	637	572	624	619	708	659	648	751	719	721	681	689	751	599	693	715	671	677	625	563	715	716	794	555
MMACHC	1753	1936	1929	1703	1892	1659	1807	1701	1970	1597	1456	1849	2162	1948	1809	2008	2085	1644	1858	1751	1507	996	1765	1927	2214	1849
PRDX1	87	69	58	93	70	49	65	59	78	45	19	84	65	82	77	74	58	79	61	91	33	12	20	75	84	49
HMGB1P48	0	0	0	0	3	3	0	6	9	6	0	0	0	0	0	0	2	0	0	2	3	0	1	0	0	0
AKR1A1	27	19	14	7	26	13	16	21	9	0	22	12	19	18	2	19	31	40	28	23	9	0	17	12	16	39
AL355480.3	828	966	931	732	840	906	1055	820	1002	998	663	790	973	964	870	961	888	1020	921	1062	935	604	923	936	884	895
AL355480.1	252	407	258	312	407	469	278	518	402	140	304	464	453	396	354	260	454	448	410	397	117	14	337	273	225	499
NASP	0	8	7	15	0	10	0	6	15	5	0	0	13	0	2	15	6	12	21	15	8	0	6	8	3	21
AL355480.2	6	0	0	0	0	0	0	0	0	0	0	0	0	0	0	0	0	0	0	0	0	0	0	0	0	0
AL355480.4	74	87	106	76	82	86	129	88	96	83	79	136	95	57	111	112	81	78	133	137	55	94	138	76	79	132
CCDC17	966	880	641	1020	951	989	729	845	884	743	716	958	875	1203	1070	860	1090	888	997	908	739	580	922	930	830	951
GPBP1L1	2435	2689	2462	2703	2573	2600	2667	2397	2816	2382	2423	2451	2546	3173	3329	3081	3089	2812	2937	2712	2342	2248	2820	2619	2461	2597
RPS15AP10	17	69	52	66	71	59	35	57	71	52	13	44	57	0	77	109	83	54	71	53	46	23	44	57	64	50
AL604028.2	3604	4172	3331	4205	3899	3847	3517	3794	4311	2833	3386	3699	4113	4108	4095	3960	4289	3628	3916	3844	2637	2130	3767	3764	3505	4056
TMEM69	0	0	0	0	0	0	0	0	5	0	0	0	0	0	0	0	0	0	0	0	8	0	0	0	0	0
IPP	1046	860	716	802	808	897	972	883	913	787	897	872	848	897	1017	1003	924	851	889	902	731	811	967	951	902	978
AL604028.1	199	268	199	211	289	263	292	302	265	138	232	266	290	336	252	243	302	235	237	220	170	156	298	274	201	365
AL603882.1	0	0	0	0	0	0	0	0	0	0	0	0	0	0	0	0	0	0	0	0	0	0	0	0	0	0
MAST2	352	295	285	240	330	660	491	507	410	281	585	330	316	380	371	225	235	351	264	895	264	219	235	329	401	340
TMA16P2	331	836	748	723	790	1027	647	842	847	286	323	855	1064	497	1012	670	914	500	879	800	110	38	818	812	809	727
PIK3R3	544	538	498	631	611	568	436	543	612	488	575	546	543	494	574	529	530	678	513	557	401	395	607	440	571	432
AL358075.4	0	0	0	0	0	0	0	0	0	0	0	0	0	9	0	0	0	0	0	3	0	0	0	0	0	0
AL358075.1	0	10	3	0	7	4	8	7	6	4	0	12	4	4	0	0	4	27	0	2	9	0	4	11	1	6
AL358075.3	6	0	0	0	0	0	0	0	0	0	0	11	0	0	0	0	0	0	0	10	0	0	1	0	0	0
AL358075.2	916	940	800	927	805	874	708	820	983	776	871	831	914	1037	791	786	984	862	1009	927	813	513	916	844	778	772
TSPAN1	1302	1733	1551	1932	1489	1579	1471	1559	1850	1533	1530	1821	1598	1815	1744	1847	1765	1543	1643	1569	1678	1303	1758	1822	1535	1556
P3R3URF	481	354	301	386	354	429	359	329	397	389	469	451	353	340	364	360	399	444	399	418	294	143	350	369	444	401
POMGNT1	2557	2468	2116	2892	2207	2440	2813	2731	2769	2940	2543	2885	2374	3045	3175	2995	2809	2893	2905	2778	2724	2390	2724	2354	2777	2442
LURAP1	222	270	279	159	236	252	136	226	225	164	330	270	224	292	216	232	235	293	253	272	244	225	259	208	227	222
RAD54L	22016	19244	18694	19275	20859	17711	19664	17289	19809	17560	21142	18992	18030	22022	21635	20079	20331	21613	19658	20806	19317	20533	20615	17117	19618	20370
LRRC41	107	149	85	166	183	191	188	215	214	166	175	289	171	104	207	160	192	148	175	184	149	84	189	112	246	174
UQCRH	2623	3705	3337	3546	3070	3833	3511	3896	3564	2905	2989	3445	3925	3425	3642	3286	3746	3024	3555	3581	3047	2824	3273	3374	3271	3214
NSUN4	84	94	129	59	115	101	119	116	112	80	141	113	206	79	116	68	98	160	95	96	53	82	104	72	128	85
AL122001.1	0	0	0	0	0	0	0	0	0	0	0	0	0	0	0	0	0	0	0	0	0	0	0	0	0	0
FAAH	192	93	93	74	107	52	33	83	34	65	84	107	83	81	89	47	60	89	48	66	48	66	77	70	116	88
FAAHP1	59	69	81	102	69	132	93	92	73	49	89	35	69	19	75	50	65	66	70	115	64	54	60	59	110	90
LINC01398	188	333	261	283	310	312	256	265	277	218	319	277	311	318	250	256	343	338	295	319	163	107	318	272	316	269
DMBX1	635	642	569	611	668	607	477	598	559	508	468	432	538	579	695	553	729	401	558	601	548	639	610	507	594	704
TMEM275	565	413	364	532	451	419	406	435	386	345	350	504	412	549	427	476	438	294	372	399	346	310	369	323	409	452
MKNK1-AS1	0	14	17	7	10	22	23	18	20	39	19	22	13	13	18	14	16	0	6	19	2	2	9	18	15	11
KNCN	2	3	0	0	5	1	0	0	2	0	0	0	5	0	3	0	1	0	0	0	0	0	0	0	0	0
MKNK1	1491	1464	1082	1526	1387	1586	1332	1396	1341	1063	1208	1213	1448	1378	1255	1300	1465	1281	1251	1440	955	632	1447	1325	1339	1252
MOB3C	36	73	57	31	45	68	33	55	85	74	14	65	59	42	33	73	34	16	73	56	36	50	32	39	37	67
ATPAF1	1196	1340	1252	1734	1458	1275	1528	1276	1576	1187	1377	1398	1325	1793	1583	1609	1562	1629	1448	1622	990	735	1766	1417	1575	1532
NENFP1	0	0	1	0	5	4	0	0	0	0	0	0	0	0	0	0	0	0	0	2	2	9	1	0	0	0
TEX38	7	10	4	20	41	15	9	11	5	0	19	0	12	6	13	19	8	0	22	9	5	0	2	6	24	1
EFCAB14-AS1	4806	5267	4271	5393	5207	5111	5437	4719	5479	4692	4809	5634	4641	4936	6549	6172	5850	6175	5753	5335	4339	4189	5671	5172	5034	5529
EFCAB14	549	596	643	873	682	743	646	788	736	662	812	731	650	742	750	710	809	659	755	740	608	426	823	663	712	744
AL593856.1	31	106	134	224	120	146	196	139	186	104	124	201	126	177	80	163	123	204	137	170	103	25	132	116	153	125
CYP4B1	2750	2942	2543	3475	2924	3266	3076	2989	3376	2711	2624	2850	3038	3202	3619	3478	3333	3526	3394	3718	2872	2514	3112	2912	3108	3055
CYP4Z2P	319	256	300	175	305	445	405	555	552	445	273	243	333	440	448	400	329	367	419	664	288	209	350	403	384	412
AL731892.1	0	0	0	0	0	0	0	0	0	0	0	0	0	0	0	0	0	0	0	0	0	0	0	0	0	0
CYP4A11	0	0	5	0	0	0	0	3	0	6	0	0	0	0	0	0	0	0	0	2	0	10	3	0	9	21
CYP4A26P	1071	1105	707	979	1075	977	958	947	916	855	795	1004	876	809	1016	1078	995	991	1027	1074	849	653	1021	907	1105	854
CYP4A43P	1042	1122	798	1428	968	1226	1340	1083	1055	1059	1040	1169	1000	1121	1106	1258	1171	920	1037	1213	875	1264	1108	1225	933	1157
CYP4A27P	777	783	698	979	912	799	703	833	764	606	746	861	805	789	968	940	832	765	837	875	640	521	814	931	842	822
CYP4A44P	348	479	325	551	348	469	354	481	391	285	534	570	452	514	508	486	468	452	472	464	290	188	452	439	423	442
CYP4X1	0	2	0	0	6	2	0	6	0	0	0	15	0	0	0	2	0	0	0	0	0	0	0	0	5	0
CYP4Z1	471	505	472	537	487	538	439	460	438	387	403	588	525	383	435	553	556	331	508	514	455	582	472	574	421	513
AL450996.1	220	242	353	269	251	286	356	275	233	252	305	265	290	198	291	310	272	313	296	259	159	192	312	305	311	300
CYP4A22-AS1	574	557	385	494	525	483	459	468	491	508	638	374	539	511	557	560	528	569	531	543	596	412	488	479	511	484
CYP4A22	256	291	301	383	266	309	363	310	298	322	297	238	258	307	329	372	290	408	312	287	278	308	359	288	341	218
MTND1P34	1620	1746	1602	1858	1641	1531	1519	1658	1606	1507	1577	1709	1678	1912	1820	1818	1807	2019	1755	1632	1708	933	1740	1782	1707	1664
LINC00853	0	0	0	0	0	2	0	0	0	0	0	0	0	0	0	0	0	0	0	0	0	0	0	0	0	0
PDZK1IP1	429	452	377	552	494	477	441	422	473	358	486	462	526	576	503	535	524	598	423	488	452	241	435	516	515	482
TAL1	395	334	284	397	393	357	304	367	424	304	355	403	323	361	359	341	342	267	225	296	310	212	469	365	467	400
AL135960.1	0	5	4	0	0	0	0	3	4	0	0	0	3	13	0	0	0	0	0	16	0	0	0	22	0	2
STIL	334	503	454	410	647	455	530	505	415	271	323	422	569	480	477	474	643	348	572	499	251	136	503	449	378	470
CMPK1	197	300	386	307	360	368	396	367	398	375	364	363	318	350	383	471	340	240	400	376	302	504	438	348	586	385
LINC01389	298	318	307	257	260	243	257	274	239	263	305	221	277	422	277	308	279	138	346	276	322	277	241	247	245	397
FOXE3	1119	1801	1231	1779	1693	1596	1642	1554	1725	1026	1200	1444	1689	1937	1800	1580	1807	1820	1757	1704	926	494	1509	1610	1447	1585
FOXD2-AS1	0	0	6	0	2	9	4	5	7	12	17	0	6	0	0	0	0	0	10	10	18	0	6	4	1	0
FOXD2	2456	2080	2329	2174	2176	1938	2109	2155	2005	2045	2808	2353	2311	2234	2413	2217	2130	2071	2041	2036	2626	2563	2230	2274	2464	2101
AL356458.1	558	586	575	639	543	600	601	528	643	568	672	613	570	530	651	637	574	619	627	652	657	641	616	587	704	564
RPL21P24	527	441	485	486	362	782	905	913	953	645	647	453	368	436	435	446	408	460	548	926	550	633	636	534	516	569
ATP6V0E1P4	0	0	0	3	0	0	0	2	5	0	0	0	3	10	0	6	0	0	0	3	0	0	4	0	0	7
LINC01738	192	224	252	260	259	270	365	325	239	267	367	176	223	440	299	228	319	366	279	284	421	308	253	262	263	274
TRABD2B	5959	7161	6154	8945	8457	9631	9465	8569	9372	7635	5597	8377	6929	7864	8467	8515	8117	7631	8370	8748	5731	4120	7723	6456	6481	7340
AL691459.1	880	1014	621	1058	969	997	838	914	914	573	759	802	989	1124	1263	1020	1115	953	1071	881	648	475	901	899	906	911
AC096541.1	72	49	57	22	43	44	54	31	57	34	67	92	35	33	67	38	56	38	44	33	117	18	41	44	22	73
AL356289.1	796	1000	859	1128	1143	1174	1221	1345	1338	1301	915	1043	1087	1196	1280	1284	1192	1461	1237	1308	929	583	1351	1179	1487	1257
AL356289.2	371	402	304	561	502	450	486	381	505	518	559	456	410	503	425	500	465	361	492	457	366	248	536	381	374	485
CYP46A4P	655	704	522	701	667	644	610	662	594	472	794	699	718	735	826	601	661	736	593	780	422	309	703	689	607	651
SKINT1L	292	335	277	442	344	245	249	296	276	266	317	303	238	372	289	324	325	247	301	336	177	72	315	267	242	297
AL356289.3	0	6	5	0	18	9	0	10	7	15	0	0	4	0	0	4	14	1	13	5	2	4	3	3	0	3
AL109659.1	377	271	291	246	335	554	533	525	552	539	312	349	338	413	288	349	291	241	428	454	219	251	373	378	487	291
SLC5A9	1125	1204	856	1207	1214	1119	950	995	1183	884	924	932	1215	1136	1029	1326	1195	998	1157	1037	760	463	1137	1047	1112	1121
AL109659.2	1091	1147	1022	1178	1197	1012	900	1043	993	716	1087	1060	1117	1021	1201	1058	1149	941	1120	1050	1041	633	1093	1123	1022	1050
AL109659.3	5	3	0	0	0	0	18	0	4	0	0	0	1	0	3	7	4	24	0	0	0	10	3	0	0	0
SPATA6	765	898	687	963	730	727	606	653	713	575	628	573	773	921	643	626	693	762	639	667	721	573	743	775	832	861
PPP1R8P1	1076	1108	933	1368	1136	1041	985	1062	1072	840	1165	1405	1166	1208	1287	1034	1118	1000	994	1092	969	624	1071	1106	1333	980
RNU6-723P	352	374	410	414	380	357	338	397	354	462	473	531	371	424	408	423	457	481	453	412	594	454	441	381	429	370
AL356968.2	531	449	381	636	567	597	525	526	552	350	293	328	614	494	416	543	590	578	521	509	463	219	562	438	490	475
RNU4-61P	7	10	3	7	11	15	4	4	0	0	38	0	17	0	0	13	8	5	2	7	0	0	5	14	11	17
AL356968.1	8961	10281	9758	11301	9720	9917	10073	9825	10106	6610	9445	9370	11064	10503	9995	9513	10006	9694	9769	9137	8215	5789	9616	10300	10160	10014
AGBL4	20	7	8	0	13	26	33	19	14	1	15	36	29	62	104	15	14	0	38	148	14	7	19	20	22	4
AL391844.1	807	1023	817	1231	1009	1060	856	1046	1123	722	963	1136	1099	1219	1030	989	1234	1066	1087	1165	764	812	907	1031	765	992
BEND5	19760	22984	22031	22879	22202	21229	21341	21107	22657	16261	20058	21351	22778	23172	21320	21651	22188	23639	20596	20396	17269	11491	22381	21794	22785	20057
AL645507.1	1930	2420	2043	2193	2416	2187	1870	2246	2175	1510	1359	1826	2587	2906	2116	2251	2416	2068	2258	2146	1708	1524	1899	2089	1981	2262
AC099788.1	4147	4015	3241	3699	3988	4286	4197	3756	4389	3409	3628	4127	3798	4485	4279	4208	4262	3769	4247	4433	2880	2168	4324	4005	3441	3651
AL590432.1	0	0	0	0	0	0	0	0	0	0	0	0	0	0	0	0	0	0	0	0	0	0	0	0	0	0
AGBL4-IT1	1797	1809	1531	1639	1604	1695	1367	1649	1802	1458	1507	1693	1530	2016	1763	1827	1800	1784	1769	1680	1510	787	1967	1776	1645	1825
AL390023.1	14	39	68	48	47	50	31	62	19	59	52	154	49	45	41	39	51	35	66	70	54	57	66	50	30	35
ZNF859P	153	249	180	246	152	238	205	230	211	134	246	147	185	238	320	284	285	317	240	222	129	73	235	262	253	206
AL645730.1	582	480	419	634	537	498	394	673	558	298	501	473	546	600	450	586	612	463	622	530	331	166	483	512	512	567
MTND2P29	957	1045	971	1011	1114	990	921	1020	981	902	861	1024	899	1212	1216	1094	999	1153	1073	1050	830	982	1124	1052	961	1037
ELAVL4	277	439	321	389	444	430	383	394	393	416	316	440	418	548	397	441	400	333	424	430	407	241	456	417	415	390
AL583843.1	966	1151	833	1069	1289	1170	1012	1117	1174	806	1012	1250	1110	1164	1229	1053	1306	1107	1113	1119	798	724	1094	1125	928	1334
AL592182.2	565	507	397	565	527	554	396	614	691	316	514	512	492	495	521	523	577	338	443	478	279	198	443	512	642	444
AL592182.1	780	888	643	887	803	793	832	835	865	639	684	800	837	824	951	821	921	737	865	816	529	408	846	838	858	828
AL596275.2	14	31	35	6	16	22	30	20	41	15	42	21	18	46	47	41	25	17	22	22	2	14	24	44	13	20
AL592182.3	2227	2334	1693	2515	2364	2459	2289	2259	2282	1843	1822	1996	2082	2650	2484	2454	2533	1978	2445	2633	1664	1381	2324	2189	1941	2437
AL596275.1	3107	5528	6141	5642	6054	11640	10721	9432	8028	5575	3016	4503	5501	4749	4246	4701	5102	4919	4967	5738	4091	3823	4555	5166	4978	5200
HMGB1P45	0	2	0	0	0	5	15	4	1	9	0	0	11	0	5	3	1	20	4	1	0	22	3	3	10	0
FCF1P6	209	219	192	211	254	213	198	248	180	178	204	301	179	157	196	194	198	230	190	193	253	265	197	203	243	189
DMRTA2	1240	1210	1049	1399	1148	1207	1294	1174	1223	953	935	1008	1151	1215	1393	1137	1332	1180	1190	1341	965	668	1314	1294	903	1041
AL049637.2	486	407	305	381	347	362	384	379	343	304	333	313	377	366	475	386	366	596	335	436	280	183	317	388	407	353
FAF1	411	431	422	474	407	511	320	472	488	362	390	464	360	368	485	510	491	489	585	485	340	254	477	450	437	461
AL049637.1	0	0	0	0	0	0	0	0	0	0	0	0	0	0	0	0	0	0	0	0	0	0	0	0	0	0
RNU6-1026P	228	232	163	293	237	168	164	174	166	138	255	141	164	198	216	212	190	191	221	196	135	135	266	155	171	233
PHBP12	857	1104	906	932	970	991	897	976	973	848	847	1092	977	1064	1100	919	1110	908	983	998	776	1015	1026	915	1104	1070
MRPS6P2	1122	1179	930	1480	1236	1312	1097	1091	1209	764	792	1180	1064	1186	1320	1168	1294	1262	1155	1484	957	454	1176	1054	1324	1179
CDKN2C	513	657	457	572	486	404	552	461	542	429	437	444	474	546	571	597	585	311	610	600	396	293	527	495	449	545
MIR4421	0	0	0	0	0	0	0	0	0	0	0	0	3	0	0	0	0	0	0	0	0	0	0	0	0	0
MIR6500	1416	1390	1278	1420	1510	1390	1187	1388	1463	1027	1276	1326	1298	1257	1407	1602	1504	1201	1368	1393	1175	1070	1224	1353	1512	1549
C1orf185	151	114	144	95	119	92	105	142	94	90	217	51	96	92	129	118	91	80	120	121	132	144	134	92	66	147
RF00019	252	252	259	178	210	251	276	254	257	181	228	330	313	346	269	229	259	259	229	282	273	247	203	282	231	294
CFL1P2	159	61	88	54	111	57	103	67	95	64	151	27	43	101	94	41	92	62	60	65	111	66	101	68	70	58
LINC01562	137	146	138	166	107	136	170	151	231	104	128	107	131	141	105	135	164	227	142	153	155	125	135	142	83	110
RNF11	258	183	209	127	161	172	196	195	167	241	202	231	213	228	201	174	202	137	180	207	156	242	232	178	221	222
AL162430.1	368	360	354	219	391	342	297	284	367	224	248	346	363	409	366	312	316	289	286	277	360	516	341	338	339	296
AL162430.2	524	515	479	576	460	543	482	593	512	669	510	617	465	766	702	575	587	584	543	648	565	327	687	572	578	553
TTC39A	6146	6342	8131	6423	6338	6533	6813	6659	6990	7952	6514	7896	6812	6192	6671	8185	6714	8064	6789	6744	8903	11459	6280	6371	6813	7000
TTC39A-AS1	1799	2527	2058	2903	2454	2570	1982	2101	2160	1393	1607	2298	2594	2562	1955	1908	2513	1899	2435	2386	1922	922	2046	2034	2109	2429
EPS15	2132	1767	1762	2033	1957	1839	1747	1862	2164	1386	2012	1838	1748	1688	2063	1975	2132	1936	1873	1888	1531	1254	1925	1900	1886	2064
AL671986.1	1752	1709	1345	1790	1600	1565	1756	1588	1827	1598	1565	1824	1556	1641	1905	1996	1882	1870	1876	1659	1463	1155	1907	1654	1650	1914
RNU6-877P	584	657	761	506	596	988	727	906	888	763	905	548	655	790	797	625	641	759	638	890	633	575	683	709	785	740
AC104170.2	1230	1101	1096	1250	1011	934	1135	1006	1052	1060	1020	975	1121	990	1004	1082	1065	1023	1104	988	1136	951	1064	1062	1016	1035
AC104170.1	1778	1894	1581	2142	1785	1913	1947	1711	1952	1787	1600	1896	1605	2233	2161	1905	1936	1783	1913	1915	1451	1958	2123	1755	1828	1869
RNU6-1281P	1305	1499	1154	1641	1190	1539	1432	1309	1632	1282	1345	1439	1280	1476	1451	1521	1570	1239	1490	1438	1098	1055	1480	1368	1392	1365
CALR4P	648	919	804	817	877	729	884	840	912	817	846	693	962	941	947	910	891	928	975	808	736	825	833	862	818	797
OSBPL9	700	732	819	912	846	856	743	813	927	887	522	896	816	862	947	1101	902	682	824	1009	928	1097	976	778	765	861
GAPDHP51	9	7	0	10	0	0	0	1	0	5	0	0	0	0	3	2	0	0	2	3	0	0	2	1	0	2
SLC25A6P3	1144	1613	1224	1850	1418	1684	1427	1507	1415	1051	882	1358	1508	1564	1380	1591	1512	1606	1416	1670	1049	736	1327	1563	1353	1497
RF00568	6964	7649	9062	7310	7299	7939	8741	8046	8320	8840	7991	8259	8496	7242	7424	8424	7434	7623	7624	7738	9123	10627	7651	7754	7388	7410
NRDC	31648	36279	33240	35984	35714	36856	35891	37117	36995	33200	30235	32291	35710	36364	35666	34575	37648	34652	36575	35265	31623	25557	35497	33599	33894	35317
AL050343.1	144	138	91	152	179	147	123	138	149	174	144	109	132	187	161	125	163	159	119	100	119	126	157	126	114	63
AL050343.2	0	0	0	0	0	0	0	0	0	0	0	0	0	0	0	0	0	0	0	0	0	0	0	0	0	0
MIR761	1976	2242	1928	2250	2109	2273	1974	2099	2257	1899	1865	2173	2282	2211	2190	2429	2346	2472	2330	2162	2069	1165	2317	2182	2070	2140
TSEN15P2	2876	3242	3332	3228	2925	3155	3022	3064	3342	2696	2783	3064	3225	3038	3205	3551	3088	3444	3061	3124	3323	3037	3181	3098	3342	2809
RAB3B	0	0	2	0	0	0	0	0	1	0	0	0	0	0	0	0	0	0	0	3	0	0	0	0	1	0
RNA5SP48	4840	4267	4171	3606	4274	3796	3584	3897	3957	2742	5628	4590	4858	4147	4155	3758	3921	3349	3594	3743	3538	2510	4599	4410	4607	4198
AL445685.2	2312	2204	1897	2646	1969	2369	2218	2283	2241	2106	1978	2780	2534	2369	2413	2383	2350	2205	2383	2520	2110	1418	2392	2352	2207	2308
RN7SL290P	281	414	357	374	391	510	256	361	255	260	361	444	396	468	324	354	397	365	422	358	453	227	325	319	318	422
TXNDC12	1874	1656	1436	1638	1689	1555	1713	1573	1864	1295	1579	1733	1521	2175	1967	1784	1778	1755	1626	1739	1567	1176	1758	1540	1601	1795
AL445685.3	876	809	768	889	882	822	854	836	837	777	782	904	898	965	990	919	871	1062	936	779	803	628	966	831	860	896
KTI12	0	9	9	18	20	18	16	15	25	31	0	19	12	0	9	13	15	0	8	38	41	0	29	12	5	16
AL445685.1	524	555	581	661	588	614	631	616	620	567	436	707	616	543	660	642	647	578	686	581	544	458	551	641	588	649
TXNDC12-AS1	4163	4228	3225	4618	4447	4128	4338	4273	4328	3654	3687	4487	3842	4735	4592	4661	4603	5045	4467	4525	3380	2786	4387	4138	4233	4406
BTF3L4	23	90	58	100	109	62	71	76	81	83	66	66	102	69	62	104	57	111	54	94	84	111	81	41	62	96
ZFYVE9	4860	5167	4919	5300	4574	4823	4969	4840	5707	4554	5083	4013	5061	4821	4786	5012	4978	4841	5165	5059	5184	5479	5122	4630	4304	4676
RN7SL788P	670	618	655	661	521	621	602	604	477	582	621	632	726	681	519	579	581	664	557	581	626	477	675	624	714	515
AL139156.2	588	656	655	600	674	710	542	669	703	533	505	628	844	673	471	651	647	496	604	659	575	497	643	650	704	703
AL139156.1	17026	22589	21125	22564	24211	27955	25168	24407	26554	22543	16276	21548	21135	21670	21080	22986	22212	22892	22031	24649	19354	18152	21663	19242	20388	22424
PDCL3P6	2462	3522	3469	3225	2964	2904	2936	3186	3113	2344	2701	2733	3887	3653	3105	3521	3607	3317	3349	3210	2600	1976	3102	3339	3431	3495
AL139156.3	349	505	389	380	465	441	371	465	400	304	320	410	532	566	398	415	472	432	394	415	311	206	400	407	360	438
DNAJC19P7	4821	4116	4606	4580	4610	4141	4163	3877	4833	3894	5278	4780	4149	5437	5047	4357	5016	4763	4681	4547	4622	5391	4604	3891	4541	4494
ANAPC10P1	478	393	377	481	393	394	474	419	507	467	419	433	399	290	537	500	433	354	446	479	493	325	556	410	377	492
CC2D1B	12	67	45	39	74	123	181	113	62	46	9	55	39	71	85	44	50	34	69	60	20	24	29	25	37	62
AL513218.1	555	476	398	544	365	467	505	537	560	341	354	511	487	487	699	547	536	605	558	568	457	476	506	386	494	481
AL513218.2	1526	1659	1179	1703	1562	1414	1427	1429	1736	1120	1509	1507	1650	2093	1790	1543	1724	1547	1692	1654	1057	811	1504	1398	1606	1550
PLA2G12AP1	2016	1950	1487	2072	1794	1948	2015	1942	2216	1716	1698	1785	1793	2294	2032	2071	2035	2002	2118	1966	1335	1387	2089	1972	1962	1978
ORC1	689	776	688	641	717	825	787	750	892	628	557	698	781	733	715	966	787	560	778	903	707	589	679	611	715	700
PRPF38A	334	377	214	309	348	371	336	318	415	281	185	366	335	393	303	371	412	301	396	365	265	107	334	335	367	340
TUT4	540	572	475	701	528	576	525	632	650	551	373	534	530	428	560	654	579	787	523	712	492	296	595	508	396	534
AL591167.1	651	666	464	683	632	678	719	637	663	452	598	645	565	791	725	609	679	439	582	630	467	231	603	546	824	589
EEF1GP7	1434	1544	1267	1704	1540	1761	1523	1459	1616	1202	1095	1570	1545	1792	1638	1646	1692	1531	1565	1728	988	815	1753	1707	1194	1735
GPX7	34	43	31	32	19	27	30	20	22	14	62	10	9	16	26	41	9	20	17	33	26	24	49	27	2	40
SHISAL2A	897	1073	702	958	1011	1101	1104	984	1081	843	634	1059	888	1179	1106	1063	1103	1224	1097	1133	569	485	1002	968	896	1042
COA7	947	1048	1021	1192	1130	824	866	1048	1078	654	878	1138	1161	1333	1100	1101	1248	1219	1085	1147	757	506	1102	1063	1105	1009
NDUFS5P3	107	107	148	88	64	241	402	371	272	210	111	76	98	127	106	157	106	175	164	210	98	200	242	210	161	247
RN7SL62P	0	2	0	0	1	4	0	5	5	1	0	0	0	0	0	5	5	0	1	8	0	0	0	0	0	0
ZYG11B	4	13	2	0	9	19	7	11	16	23	0	28	2	0	0	3	27	0	11	36	45	0	10	10	0	16
RNU2-30P	501	648	613	494	559	561	514	570	608	579	573	565	677	752	451	534	542	504	612	514	575	692	574	732	565	559
RPS13P2	1048	1022	1161	950	942	1104	1087	1144	1292	1115	1142	1134	1053	1111	801	967	1034	1187	1075	1075	1265	1174	1088	1124	1219	1009
RNU6-969P	3291	3358	2621	4466	3208	3580	3434	3373	3528	2807	3168	3457	3414	3835	3742	3829	4063	3468	3598	3492	2103	1613	3773	3440	3310	3056
ZYG11A	1024	863	746	1034	1014	942	929	780	996	661	1061	943	933	943	814	921	993	990	863	890	576	247	1053	958	946	947
AC099677.4	4381	4650	4343	3561	4644	4073	4149	4014	4125	3243	4419	4288	4824	4057	4465	4018	3898	3508	4006	4529	4160	3536	4754	4645	4113	3973
ECHDC2	1	18	17	20	14	11	2	27	8	1	0	43	24	16	11	17	18	16	17	16	25	0	19	18	18	28
AC099677.1	452	536	435	528	453	561	486	483	619	482	471	327	465	452	525	531	540	530	496	524	294	274	489	442	525	480
AC099677.2	973	1075	738	1258	1122	1107	977	1029	1178	872	929	980	957	1004	1210	1163	1127	1318	1016	1208	732	499	1120	1049	1037	1041
SCP2	18	33	32	43	32	21	35	26	46	29	64	29	49	55	39	23	45	53	45	46	21	43	21	24	31	58
AC099677.5	2127	2471	1890	2400	2323	2529	2452	2322	2377	1918	2170	2049	2242	2391	2448	2455	2501	2328	2270	2430	1797	1513	2180	2219	2007	2426
AC099677.7	6	26	22	36	24	28	20	22	29	27	2	9	28	17	22	13	14	59	22	24	14	3	26	15	34	22
AC099677.6	962	831	887	981	938	951	1017	913	888	893	837	1061	850	854	835	893	1008	1094	874	925	1228	1117	1060	867	964	758
AC099677.3	1262	1193	1280	1036	1187	1132	994	1092	1096	981	1020	963	1312	1245	1024	1114	1195	1103	1286	1186	972	693	1186	1199	1243	1210
AL445183.3	682	667	508	531	656	621	551	579	573	448	585	573	617	582	785	664	632	696	599	647	521	408	758	639	725	672
TUBBP10	526	621	522	606	657	497	551	689	554	512	554	673	681	571	518	538	514	526	563	673	435	349	565	596	426	706
PODN	1700	1712	1757	1656	1804	1748	1726	1625	1920	1479	1981	2118	1983	1941	1817	1833	1917	2016	1643	1989	1512	1353	2030	1785	1979	1709
AL445183.1	49	23	36	21	29	27	18	13	27	13	29	38	19	12	15	9	14	0	28	36	25	9	12	38	57	18
HIGD1AP11	1755	1579	1696	1463	1554	1470	1312	1546	1538	1005	2157	1949	1872	1797	1737	1486	1508	1400	1557	1557	1290	994	1592	1765	1734	1497
SLC1A7	3615	3341	2920	3537	3081	3130	3372	3031	3468	2899	3447	3127	3213	3466	3492	3496	3681	3702	3470	3503	2661	1695	3510	3128	3337	3404
AL445183.2	3126	3588	3108	3715	3537	3719	3358	3660	3617	2664	2991	3302	3625	3778	3606	3369	3777	3106	3952	3934	2491	2150	3600	3415	3386	3494
AL606760.4	1340	1359	1380	1424	1453	1449	1715	1333	1655	1536	1144	1374	1251	1421	1570	1567	1487	1477	1449	1569	1319	689	1587	1440	1582	1356
CPT2	1299	1423	1205	1183	1232	1307	1221	1190	1369	1095	1437	1149	1284	1428	1324	1308	1308	935	1323	1273	1211	1043	1437	1305	1160	1253
AL606760.2	32	9	5	18	0	5	16	12	16	27	3	0	6	10	10	6	9	50	7	14	5	0	14	6	13	16
CZIB	1365	1186	1028	1170	1197	1115	1338	1142	1131	1282	1045	1357	1090	1369	1298	1384	1236	1286	1250	1255	997	1173	1221	1229	1273	1329
AL606760.3	361	428	362	449	466	418	411	432	413	329	380	342	417	479	579	394	456	385	450	501	309	270	474	364	267	455
MAGOH	0	3	15	8	14	3	6	0	1	0	0	0	4	0	13	2	2	0	0	27	11	0	4	2	0	0
AL606760.1	1822	1907	1668	1832	1823	1917	1599	1824	1700	1954	1597	1542	1815	2143	1715	1849	1769	1853	1728	1871	1761	1708	1743	1624	1896	1860
LRP8	0	5	0	11	0	0	0	1	1	0	0	0	0	15	8	0	0	7	2	5	0	0	2	0	0	0
AL355483.3	2452	2533	2314	2534	2506	2334	2307	2259	2414	2242	2405	2891	2242	2249	2477	2610	2399	2305	2193	2147	2509	1675	2793	2550	2551	2682
AL355483.1	45	107	62	70	92	149	123	147	192	148	50	49	104	116	60	121	67	92	86	167	86	221	128	168	167	107
AL355483.2	1177	1147	979	1109	1127	1053	1235	1047	1188	1085	1200	1029	1110	1336	1269	1118	1144	1040	1167	1139	1095	709	1275	1072	1235	1112
LINC01771	873	822	1123	798	840	826	1035	887	969	793	978	1057	995	924	914	967	915	920	933	876	854	982	1019	865	793	920
AC119428.3	0	0	0	0	0	0	0	0	0	0	0	0	0	0	0	0	0	0	0	0	0	0	0	0	0	0
AC119428.1	895	835	901	777	819	846	850	840	886	658	764	845	856	948	896	915	837	1086	825	817	661	676	866	782	904	811
AC119428.2	0	0	0	0	0	0	0	0	0	0	0	0	0	0	0	0	0	0	0	0	6	0	0	1	0	0
SLC25A3P1	0	1	6	2	8	0	11	2	9	4	0	14	4	0	0	2	0	0	1	11	0	0	0	4	0	10
DMRTB1	1768	1726	1695	1600	1505	1837	1670	1818	1827	1814	1763	1823	1706	1585	1845	1851	1935	2170	1716	1852	1569	1610	1902	1673	1607	1800
GLIS1	6613	7929	6952	8520	7559	9179	8837	8152	8751	8304	6309	8808	7342	8811	8615	9026	8630	8590	8445	8559	7081	5085	8480	7168	8001	7348
RNU7-95P	387	421	331	496	558	431	454	409	507	412	412	437	381	522	469	482	528	451	491	509	300	206	445	499	508	396
NDC1	1848	1540	1519	1690	1456	1446	1405	1469	1550	1610	1579	1695	1491	1568	1701	1657	1654	1893	1732	1639	1559	1240	1592	1393	1856	1467
RF00418	0	0	0	0	0	0	0	0	0	0	0	0	0	0	0	0	0	0	0	0	0	0	0	0	0	7
AL049745.1	324	420	288	515	374	362	410	372	372	282	519	414	486	458	435	399	409	438	414	425	356	116	460	335	441	467
YIPF1	0	2	0	0	0	3	4	0	0	3	0	0	4	10	9	7	0	14	0	2	0	0	0	0	2	1
DIO1	113	151	178	150	207	166	261	211	251	233	152	152	168	156	219	225	166	89	198	321	154	191	175	204	200	168
HSPB11	4223	4948	4773	5528	5379	5400	3977	4991	5073	3481	3568	4617	5906	5657	4589	4996	5860	3435	5592	4682	4856	3611	4187	4283	3681	5611
LRRC42	395	360	367	443	417	437	357	394	508	370	427	399	398	364	435	487	449	389	439	394	284	210	511	411	470	393
HNRNPA3P12	466	482	573	696	540	513	473	484	444	543	552	532	482	496	594	608	564	529	514	493	599	446	573	506	588	473
LDLRAD1	0	1	0	0	0	0	0	0	0	0	0	0	0	0	0	0	0	0	0	0	0	0	0	0	0	8
TMEM59	674	1004	927	1088	931	906	800	1058	999	814	709	1021	920	930	1012	1140	1021	993	1011	992	643	567	899	858	1053	994
AL353898.3	202	333	327	221	303	326	242	294	292	172	335	286	295	179	260	193	273	264	240	273	165	190	214	259	246	312
TCEANC2	1479	1577	1444	1591	1637	1733	1588	1620	1557	1507	1718	1764	1492	1924	1830	1732	1798	1859	1864	1763	1584	1470	1806	1779	1448	1622
MIR4781	1153	1344	1393	1219	1401	1291	1490	1438	1389	1250	1201	1692	1447	1567	1447	1239	1324	1575	1208	1354	1135	807	1314	1277	1089	1242
AL353898.1	183	168	176	128	112	159	187	164	193	185	123	121	190	222	150	165	160	210	118	117	236	215	194	173	234	166
AL353898.2	1862	1795	1985	1669	1683	1643	1788	1712	1821	1599	2074	1797	2109	1899	1577	1809	1817	2027	1797	1772	1846	1437	1633	1871	1902	1751
AL357673.1	64	47	82	49	41	42	43	46	46	30	47	57	58	52	33	53	38	28	49	69	57	59	44	68	114	71
CDCP2	96038	103916	118850	101926	103789	125866	140005	139400	132174	140052	123142	108910	115843	107382	104095	118826	103888	118604	112826	110695	137323	143415	136231	133606	151356	144343
AL357673.2	2145	1990	2128	1826	1812	1818	1725	1972	1906	1793	2292	2351	2229	2060	2221	1841	1845	1954	1835	1987	2093	2092	1877	2003	2147	1732
CYB5RL	972	933	1250	776	834	969	966	937	1121	997	912	867	1052	824	972	937	857	904	780	1012	1011	1261	882	1020	1008	1098
MRPL37	247	223	203	119	202	242	192	248	239	200	220	234	207	195	304	240	235	267	192	283	165	103	219	209	188	235
SSBP3	1073	1475	1450	1806	1397	1549	1427	1443	1596	1445	1482	1301	1574	1427	1558	1554	1584	1514	1506	1597	1426	767	1472	1665	1325	1485
SSBP3-AS1	600	599	675	512	615	789	669	783	672	389	585	503	501	450	419	407	442	367	580	1038	623	520	633	576	561	613
AL161644.1	0	0	0	0	0	0	0	0	0	0	0	0	2	0	0	0	0	0	0	0	0	0	0	0	0	0
AL035415.1	1020	1305	995	1392	1209	1247	1113	1293	1232	766	1290	1288	1187	1284	1224	1122	1227	1064	1195	1359	982	622	1231	1128	1561	1215
AC099796.3	719	621	520	478	490	564	430	537	452	372	480	640	535	431	538	549	513	449	519	566	420	329	477	541	530	470
AC099796.1	2584	2866	3351	2569	2595	2654	2908	2858	3060	2559	3123	2817	3207	2814	2743	3195	3000	3065	2600	2866	3149	2541	2921	2729	2937	2578
AC099796.2	499	484	486	393	545	372	455	485	475	421	444	692	490	458	525	454	535	736	497	575	422	375	527	500	653	491
HNRNPA1P63	0	2	1	0	0	4	0	6	13	0	14	0	3	0	0	5	5	16	0	22	11	0	1	6	3	4
ACOT11	19087	29469	29571	29356	27557	28603	26756	27726	26529	24938	20144	22922	29799	27231	25684	27604	29401	26923	29322	27824	26038	22384	27382	27573	26610	27256
FAM151A	0	0	0	0	0	2	7	6	2	0	0	0	0	0	0	0	0	0	0	0	0	0	0	0	0	0
AL590093.1	992	1156	864	1234	1148	1048	1144	1196	1079	970	989	1035	990	1304	1179	1125	1194	1183	1090	1246	747	691	1483	963	1021	1045
MROH7	377	698	648	546	587	566	404	635	548	479	513	583	779	537	576	599	607	544	688	616	520	410	566	632	728	595
MROH7-TTC4	1041	1226	1146	1317	1275	1279	1293	1128	1261	1170	1252	1242	1278	1528	1432	1396	1479	1417	1443	1199	1265	946	1570	1090	1116	1208
TTC4	479	471	506	423	437	604	643	580	604	520	590	417	493	482	535	459	366	306	464	769	418	500	560	578	764	575
PARS2	606	654	692	733	731	662	726	726	687	602	799	775	760	846	740	784	770	718	696	719	786	671	758	716	963	628
TTC22	10791	11725	12089	11330	12004	10912	10475	11485	11470	9217	10315	11096	12332	11741	11420	11312	11533	10235	11373	10694	10784	9995	11292	11591	11491	11416
AC096536.1	137	218	156	163	194	145	152	149	184	105	104	342	201	181	188	190	218	161	193	196	156	90	210	212	128	228
LEXM	533	594	462	648	653	536	599	616	590	393	552	711	521	508	624	613	686	807	608	539	410	244	506	640	448	606
DHCR24	3002	2779	3007	2994	2862	2878	3272	2829	3046	3486	2971	2854	2674	2642	3049	3193	2927	3138	3007	3235	3104	2686	3126	2895	2815	2837
AC096536.3	381	381	429	462	597	1279	639	912	926	440	319	531	530	625	454	443	555	388	570	1249	370	71	415	499	395	449
AC096536.2	584	723	485	620	737	716	718	636	743	560	571	489	657	744	771	721	686	551	725	680	476	283	615	751	788	706
DHCR24-DT	4751	4888	5133	4565	5141	4686	4512	4561	4974	3775	4782	4645	5399	4751	4749	4700	4868	4616	4908	5076	4223	3375	4970	5134	4914	5113
AL590440.2	2736	2564	2345	2900	2794	2668	2585	2558	2515	1930	2542	2301	2734	3459	3075	2839	3060	2877	2895	2654	2106	1748	2651	2593	2505	2719
TMEM61	34095	37458	38372	38618	36420	39396	37281	39271	40660	43561	34821	34483	37169	33452	34994	38137	37858	36538	37474	37816	43494	31788	37894	37723	35039	37500
AL590440.1	2144	2177	1722	2623	2095	1968	1930	1849	2101	1767	1770	2171	1991	1948	2067	2130	2174	1748	2195	2119	1727	1318	2137	1897	1877	1975
BSND	157	251	200	310	308	295	420	335	396	336	121	419	312	240	324	299	346	353	319	325	281	192	334	240	206	288
PCSK9	0	0	0	0	0	0	0	0	1	0	0	0	0	8	2	0	0	0	0	1	0	0	0	0	0	2
USP24	2138	2104	1993	2180	1869	2064	2129	1994	2187	1938	1830	2350	1804	2554	2326	2375	2159	2403	2253	2231	1756	1797	2332	1936	2028	2149
MIR4422HG	0	0	6	0	0	1	0	1	7	0	0	0	0	2	0	6	1	0	4	0	0	1	0	0	0	0
GYG1P3	25	50	77	26	73	99	90	74	86	67	31	52	40	26	35	40	43	63	92	125	51	19	69	42	91	22
MIR4422	14	14	13	13	15	18	28	38	41	30	33	46	23	0	12	16	14	15	15	36	0	21	16	11	31	0
AL603840.1	612	538	540	506	523	485	388	516	554	526	605	633	522	526	621	590	552	834	495	473	563	506	577	541	509	567
GOT2P1	304	379	413	306	303	352	402	379	393	391	226	402	360	242	300	361	385	245	361	352	328	325	387	344	379	352
MTCO2P34	409	429	486	425	426	421	448	366	492	263	524	559	477	426	444	413	437	534	461	400	436	292	454	514	462	404
RN7SKP291	267	351	277	492	384	358	350	302	363	312	263	289	355	309	407	335	406	346	369	383	275	308	382	356	397	375
RNU6-830P	5	9	15	4	8	9	7	8	7	22	8	7	14	33	11	15	5	8	0	2	18	27	4	5	4	5
RF00019	136	163	108	72	145	163	162	115	154	153	267	137	128	137	208	153	182	146	135	173	154	153	172	161	207	161
LINC01755	933	1023	1107	961	925	1024	1034	1157	1030	924	1154	1175	1256	1112	1130	993	1088	1213	1038	1039	1085	825	1058	1214	1130	1083
LINC01753	0	0	1	0	0	0	0	1	0	0	4	20	0	0	0	6	0	0	2	1	6	0	0	0	0	0
PIGQP1	596	477	409	533	465	497	564	457	467	312	355	388	468	485	457	561	651	564	486	492	502	229	466	465	530	492
AL353681.1	1872	1836	1645	2057	1825	1770	1608	1753	1786	1542	1903	1544	1584	1768	1890	1993	1969	1568	1965	1964	1630	2007	1835	1502	1548	1615
AC119674.1	2179	2406	2202	2488	2280	2291	2339	2284	2277	1935	2047	2483	2798	2449	2521	2613	2583	2072	2353	2582	1783	1731	2481	2518	2255	2309
AC119674.2	3485	3742	3886	3762	3544	3272	3522	3243	3272	2966	3674	3742	3908	4351	3831	3850	3639	3506	3433	3340	3486	3240	4150	3901	4145	3354
RPSAP20	316	448	494	360	426	457	420	465	516	346	497	396	477	507	540	447	422	438	420	484	396	317	464	529	544	457
LINC01767	600	622	710	773	807	813	827	874	816	749	641	692	645	645	707	648	690	641	845	827	756	1013	613	709	692	847
PLPP3	2	23	37	4	35	39	37	34	39	65	12	53	26	0	40	41	25	15	20	39	35	31	35	26	50	27
RPL21P23	84	111	129	137	79	106	104	101	100	110	119	115	107	200	118	94	115	115	111	107	120	115	100	139	77	87
RPL23AP85	246	271	333	324	346	591	353	403	431	374	272	269	238	205	204	231	222	213	250	488	355	183	293	274	366	368
AC099789.1	66	45	81	29	44	69	70	110	58	52	89	106	46	94	111	65	64	22	50	59	58	65	55	66	83	53
PRKAA2	400	378	416	260	429	438	424	325	431	415	617	298	403	337	471	360	416	382	355	383	470	589	400	433	344	467
FYB2	2934	3066	3128	3111	2958	3041	2546	2864	2795	2385	3381	2458	3093	2767	2955	2940	3099	2999	2964	2799	3211	2115	3177	3217	3121	3419
AL360295.1	0	0	0	0	4	0	0	0	0	0	0	0	0	0	0	2	0	0	0	0	0	0	0	2	0	0
C8A	635	674	474	579	636	542	534	503	565	424	505	735	615	605	667	497	565	410	683	679	482	235	493	543	488	609
C8B	2136	1922	1891	1795	1943	1811	1898	1792	1919	1815	2156	1917	1903	2540	2083	2026	2141	2279	1791	2143	1966	1348	2325	2181	1756	1869
AL161740.1	291	165	161	206	173	214	266	258	220	219	166	311	204	175	208	236	191	126	286	298	223	80	207	256	199	207
DAB1	57	60	25	18	28	35	23	32	47	34	83	48	33	51	28	44	38	24	51	64	43	5	30	40	40	19
AL390243.1	454	547	565	479	566	547	508	490	553	458	511	601	636	523	571	556	540	731	476	498	377	320	582	604	609	611
RPS20P5	698	783	791	738	831	802	707	790	722	798	776	923	751	680	826	813	764	1108	724	773	1011	747	725	832	1043	855
DAB1-AS1	0	1	0	0	0	0	2	0	0	0	0	0	0	0	0	0	2	0	0	1	0	0	0	0	0	0
HNRNPA1P6	93	100	61	66	120	62	83	77	95	76	17	95	78	51	75	86	69	71	74	75	68	96	86	96	64	41
RPS26P15	12	21	26	39	13	31	18	17	32	18	3	0	14	0	21	10	9	0	15	26	4	20	12	32	27	3
AL445193.2	848	935	774	741	838	907	907	710	839	1012	781	870	830	859	974	985	979	923	925	882	912	827	978	849	983	889
AL445193.1	0	0	0	0	0	0	0	0	0	0	0	0	0	0	0	0	0	0	0	0	0	0	0	0	0	0
AL357373.1	621	506	471	591	460	434	417	477	482	410	641	428	542	598	567	465	545	454	583	532	490	441	518	546	598	489
OMA1	1299	1761	1435	1918	1885	1843	1529	1769	1888	1305	1371	1883	1619	2084	1657	1592	1812	1381	1851	1935	1226	804	1488	1597	1739	1822
AL035411.3	597	528	684	538	496	551	609	515	574	559	543	541	669	443	515	578	529	495	562	556	583	555	568	605	501	571
AL035411.2	315	349	501	126	370	692	813	998	872	450	543	435	408	234	241	273	231	286	415	617	425	336	583	568	689	542
RN7SL713P	3501	4806	5128	5044	5350	6355	5550	5017	5336	6508	4079	4844	4611	4523	4770	5436	4953	4305	5324	6147	5062	5481	4945	4529	4241	4921
TACSTD2	2512	2394	2481	2327	2250	2113	1825	2027	2354	2295	2229	2222	2347	2128	2201	2324	2370	2114	2205	2007	2643	2305	2435	2381	2298	2372
AL035411.1	28	23	11	25	11	4	27	5	21	22	18	16	8	20	24	7	6	0	8	24	15	9	19	11	5	17
MYSM1	640	899	641	884	852	870	665	823	875	532	703	789	817	1023	711	678	821	684	903	815	540	456	780	721	722	701
AL136985.3	334	307	318	385	315	367	320	337	345	271	234	298	395	301	501	356	390	272	363	355	368	143	381	387	268	261
JUN	388	499	524	345	402	357	449	391	450	278	331	502	526	512	443	465	397	638	489	471	463	480	481	509	537	436
LINC01135	12	15	7	0	19	26	24	19	20	15	17	0	4	0	14	24	19	0	8	101	6	0	14	12	32	5
AL136985.2	2529	2717	2703	2264	2334	2376	2474	2591	2461	2149	2775	2412	2850	3233	2899	2485	2629	3006	2789	3138	2787	3168	2702	2653	2419	2620
AL136985.1	236	361	344	211	363	296	271	281	300	243	311	274	429	370	450	301	329	308	298	321	253	238	399	286	342	341
AC105277.1	0	0	0	0	0	0	0	0	0	0	0	0	0	0	0	2	0	0	0	1	9	0	0	0	0	0
LINC01358	1762	2162	1800	2488	2096	2131	2027	2191	2293	1600	1821	2143	2267	2396	2257	2518	2519	2044	2441	2576	1646	928	2240	2237	2330	2001
PHBP3	607	609	584	612	510	508	548	573	530	470	616	616	538	598	580	621	609	454	552	587	578	508	600	614	608	566
AL592431.2	4162	4124	4529	3955	3982	4130	4369	4073	4264	4960	3782	4489	4121	3452	3611	4326	3878	4134	3838	4187	5201	5569	4337	4310	4054	4096
AL592431.1	17	16	16	33	18	9	9	22	6	5	13	12	9	38	47	18	10	23	19	22	33	31	6	17	35	4
AC093425.1	1746	1668	1530	1635	1486	1820	1928	1763	1946	1486	1363	1552	1435	1732	1623	1696	1570	1631	1604	1807	1519	1073	1910	1706	1774	1663
AC093424.1	16309	16030	17281	16682	16129	15896	17815	16399	17112	18472	16520	18074	15297	14746	16313	18443	16345	18592	16950	16926	18583	18314	15448	14846	15835	15426
FGGY	6	9	11	5	3	13	10	13	4	0	0	8	3	13	2	5	4	0	15	12	7	34	3	2	20	22
MIR4711	521	618	535	677	684	621	617	566	557	563	570	722	566	553	713	672	655	696	696	664	560	359	710	570	642	646
AL035416.1	194	174	214	116	201	221	160	205	219	91	262	186	109	237	164	114	201	131	212	251	195	213	262	182	402	185
HOOK1	991	1005	970	774	1012	870	754	768	1169	1048	928	1298	854	1091	1093	951	1000	980	941	1041	1096	1214	914	796	941	876
CYP2J2	1350	1175	1037	1319	1298	1307	1258	1203	1394	1222	1124	1428	1123	1458	1621	1452	1359	1917	1298	1313	1309	894	1282	1205	1133	1099
RN7SL475P	2493	2544	2390	2425	2394	2456	2223	2433	2384	2008	3088	2740	2408	2304	2371	2313	2308	2139	2155	2517	2319	1939	2399	2316	2620	2256
C1orf87	1492	1795	1362	1574	1662	1548	1472	1589	1562	1069	1815	1501	1725	1639	1555	1530	1703	1562	1808	1736	1254	1002	1807	1776	1479	1556
PGBD4P8	878	1036	995	902	1102	933	1075	1155	1094	873	930	981	995	862	1073	1066	1037	943	1065	1051	929	950	1004	1166	994	971
AC097066.1	4209	4474	3969	4920	4028	4317	4530	4270	4566	4463	4272	4254	3898	4429	4678	4857	4484	4435	4433	4498	3888	2458	4746	4567	4450	4139
LINC01748	18	52	43	30	48	87	49	57	74	52	98	65	32	67	75	74	48	90	48	63	39	46	54	41	58	43
AC099792.1	536	559	465	493	515	388	515	456	380	311	460	560	481	486	519	445	491	560	407	521	536	263	481	509	501	483
NFIA	3	13	7	8	3	11	7	5	12	4	14	22	7	9	0	1	6	0	7	5	0	4	4	10	2	3
NFIA-AS2	6	0	0	0	0	0	0	0	0	0	0	0	1	0	1	0	0	0	0	0	0	0	0	0	0	0
NFIA-AS1	330	368	290	312	332	321	347	298	355	322	230	437	328	446	396	347	430	330	376	363	241	191	315	335	228	261
AC099791.3	180	219	144	137	145	239	319	425	443	403	373	272	241	195	146	172	172	168	182	278	555	412	198	282	321	200
AC099791.4	1581	2186	1870	1976	2151	2151	1849	2007	2118	1335	1902	1881	2415	2005	1957	1951	2129	1765	1941	2052	1714	1587	1985	2087	2172	1979
AC099791.1	19211	23072	25095	24429	23870	27376	28622	27525	27039	26362	19109	27124	23558	23387	24965	28729	23948	28361	25129	27331	25278	30845	22663	21573	22794	22404
TM2D1	1259	1436	1428	1372	1657	1992	1798	1875	1939	1168	1480	1680	1795	1612	1747	1465	1687	1692	1546	1775	1078	944	1483	1653	1321	1483
AC099791.2	50	36	48	33	18	31	50	46	24	15	24	30	48	18	53	41	40	21	31	36	51	20	48	37	62	15
PATJ	0	0	0	0	0	0	0	1	10	0	0	0	0	0	0	0	4	0	0	1	0	0	0	1	0	0
RNU6-414P	631	513	526	754	542	632	557	626	691	521	509	769	589	698	525	652	601	658	580	653	472	456	720	634	600	587
RNU6-1177P	246	329	286	383	309	363	348	294	386	392	287	492	361	336	337	384	405	335	392	359	302	187	365	283	454	392
LAMTOR5P1	0	0	0	0	0	2	0	0	0	2	0	0	1	0	0	1	4	0	5	2	0	0	0	0	0	2
RN7SL180P	8874	8698	8774	8677	8485	7837	8539	7978	8740	8032	9621	8259	8721	8423	8386	9183	8905	9467	8231	8181	8438	9051	9244	8313	8890	8777
MIR3116-1	7	0	10	0	11	5	8	9	7	16	3	1	4	0	9	0	9	0	3	4	2	5	13	4	7	11
MIR3116-2	826	649	631	587	630	509	596	724	725	563	549	500	623	811	783	722	809	702	676	749	557	490	759	630	670	628
PIGPP2	1524	1867	1920	1705	1940	2087	2024	1867	2131	1617	1865	1561	1882	1707	1606	1776	1760	1602	1734	1924	1613	1250	2011	1897	1677	1687
RPS15AP7	0	0	0	0	3	0	0	0	0	0	0	0	0	2	0	0	2	0	3	0	0	0	2	0	0	0
L1TD1	4565	4229	3795	3847	3932	3872	3536	4138	4164	2777	4110	4446	4735	4078	4100	3792	4324	3708	3780	4246	3511	2646	4047	4103	4154	3983
AL162739.1	1420	1331	1228	1577	1208	1358	1359	1355	1347	1230	1214	1161	1373	1564	1261	1402	1460	1528	1299	1323	1592	1259	1363	1403	1538	1320
RF00019	2998	4960	6155	4789	4847	6222	5845	6086	5655	6151	4414	4563	4606	4295	3928	4218	4214	4344	4493	4887	5841	6415	4747	4641	4525	5150
KANK4	886	1053	934	818	895	858	806	889	1026	748	1047	1233	898	992	1270	1053	1047	1152	1050	1045	730	672	1175	957	1046	963
RNU6-371P	1201	1356	1478	1263	1439	1276	1343	1348	1277	1315	1080	1360	1546	1301	1169	1209	1272	1491	1330	1448	965	1216	1385	1344	1448	1262
USP1	0	0	0	0	0	0	3	0	0	5	0	0	0	0	0	1	2	0	0	0	3	0	2	1	0	0
DOCK7	3839	4906	4511	4884	4849	5319	4789	4866	4623	3471	3643	4134	4787	4848	4692	4316	4920	4690	4809	4675	3456	2642	4754	4481	5110	4281
AL451044.1	1454	1408	1332	1344	1257	1200	1287	1289	1286	1250	1392	1275	1436	1407	1332	1410	1419	1495	1351	1396	1476	1392	1384	1406	1411	1367
ANGPTL3	0	9	13	4	18	16	12	12	8	0	24	9	12	21	2	18	17	41	4	12	1	0	11	8	3	6
AL138847.2	12	0	0	3	1	3	4	6	4	2	0	0	2	0	0	2	1	0	6	2	6	0	1	6	0	3
AL138847.1	7735	9424	8898	8955	8462	10399	10026	9778	9799	8892	7628	7917	9042	9225	8645	8366	9213	7975	9209	9694	9017	8043	8998	8223	8093	9016
AC103923.1	256	238	270	214	250	320	384	326	289	252	220	191	225	173	255	230	205	65	212	356	205	260	239	283	333	311
ATG4C	343	346	266	441	271	343	277	270	264	251	437	327	335	307	430	267	345	345	378	332	173	184	282	241	335	333
AC099794.1	6	79	105	17	97	120	187	100	116	88	35	64	76	42	49	88	84	53	51	163	100	58	71	50	99	76
AC099794.2	39	15	21	30	18	19	13	21	26	17	36	39	12	0	4	13	15	16	15	20	18	28	10	23	13	24
LINC01739	4837	4701	5374	5151	4039	4855	4898	4707	5217	6011	5262	4963	5218	4634	5316	5345	5197	5307	5218	4898	5925	6529	5102	4690	4778	4947
AL162400.3	0	16	7	0	13	21	24	28	19	34	4	9	41	2	33	16	24	0	7	34	14	24	9	12	15	12
AL162400.1	6295	6552	6040	6593	6572	5640	5582	6045	6395	5115	6645	5814	6614	5851	6066	5972	6744	6380	5964	5842	5736	4906	6383	6221	5650	6366
AL162400.2	294	350	297	370	258	377	287	346	370	295	294	443	304	476	378	353	377	369	288	367	344	272	396	327	405	374
AC096543.1	552	768	614	788	722	666	735	730	734	626	570	549	652	903	932	761	700	801	678	672	624	624	703	706	632	628
LINC00466	518	458	707	270	498	550	597	558	627	556	930	589	504	481	485	390	334	330	500	663	470	588	558	616	662	579
RNA5SP49	16	20	31	3	22	21	26	27	21	29	22	22	15	9	17	21	20	18	13	15	35	74	19	13	34	13
AC096543.2	530	685	519	717	570	519	455	521	636	430	641	704	525	722	701	581	596	696	533	640	537	381	755	520	696	703
RPSAP65	328	509	371	490	407	556	483	538	468	436	387	427	463	365	441	526	558	566	445	536	360	277	570	470	440	493
FOXD3-AS1	732	828	576	912	756	828	687	716	730	394	480	792	830	907	765	627	867	753	692	780	586	372	774	777	885	642
FOXD3	43786	42983	48846	38520	46196	37310	36226	37197	36645	33939	45546	40268	55776	46040	39473	36876	42665	38009	39838	34121	45031	51730	42665	45958	40737	42888
MIR6068	1545	1565	1933	1653	1527	1621	1764	1681	1806	1993	1584	1566	1689	1499	1403	1724	1544	1794	1643	1524	2017	2611	1715	1657	2037	1618
RF00019	1582	1847	1904	2033	1808	1923	1728	1807	1746	1574	1394	1660	2004	2010	1638	1626	1828	1334	1982	1764	1738	1319	1919	1785	1552	1765
AL049636.1	1514	1556	1274	1483	1650	1555	1475	1523	1501	1264	1368	1664	1384	1639	1554	1476	1609	1505	1528	1518	1386	949	1614	1442	1546	1534
ALG6	3621	3596	2999	4026	3570	3814	3441	3612	4075	3643	3154	3698	3168	4245	4129	3975	3821	4498	3706	4083	3145	3167	3984	3511	3849	3698
ITGB3BP	600	689	648	544	756	796	719	717	752	690	618	675	697	697	582	592	643	599	668	640	682	490	595	672	559	630
BX004807.1	1638	1426	1853	1463	1282	1329	1660	1470	1390	1362	1813	1645	1702	1665	1647	1513	1410	1630	1373	1358	1688	1516	1502	1700	1831	1534
EFCAB7	35	53	31	113	75	109	129	105	166	120	68	41	54	84	65	66	71	90	43	100	53	23	69	62	33	48
RN7SL488P	2946	2577	3141	2225	2214	2530	2875	2760	2701	2845	2820	2385	3133	2673	2726	2721	2536	2659	2469	2664	3163	3474	2702	3037	3098	2798
RNU7-123P	226	342	345	303	404	365	319	334	362	353	313	382	344	367	330	376	373	305	407	389	296	274	350	366	294	294
DLEU2L	870	937	1058	745	978	856	988	854	993	1082	773	1183	964	851	971	1060	868	1041	781	1044	958	1402	847	1002	939	906
RF02110	3248	2917	3659	2899	3397	2677	2715	2558	2934	3003	3335	2483	3414	2966	2933	3206	3052	3009	3086	2872	3406	4027	2917	3154	2853	3118
RF02109	1267	1327	1388	1365	1384	1404	1265	1346	1309	1225	1344	1576	1528	1452	1286	1369	1439	925	1280	1364	1324	1229	1301	1330	1566	1379
RF02108	370	541	590	580	458	575	569	507	455	459	599	280	394	419	391	341	486	576	453	424	348	390	701	459	569	610
RF02107	1925	1817	1902	2111	1646	1613	2107	1859	1790	2010	2005	1817	2094	2018	1919	1926	1857	2138	1858	1996	1710	1766	1838	1888	1737	1905
RF02106	452	745	566	793	628	738	581	709	818	673	431	463	607	642	735	792	726	549	678	734	591	557	693	758	717	666
RF02105	758	873	758	559	754	3099	3014	3147	2933	1810	1175	800	639	799	1173	974	665	685	1250	2399	918	860	1978	2269	2493	1977
PGM1	0	0	0	0	0	0	0	0	0	0	0	0	0	0	0	0	0	0	0	0	0	0	0	0	0	0
RN7SL130P	725	875	809	922	829	757	734	727	759	687	644	771	814	895	882	806	753	844	787	799	747	558	822	717	903	763
ROR1	212	235	195	250	109	163	201	220	199	130	292	161	218	196	220	243	246	232	232	202	148	52	279	227	298	237
AL161742.1	921	967	823	1080	810	787	978	829	812	828	818	804	924	1156	1154	1043	1042	1045	968	975	793	953	1022	908	841	792
CFL1P3	2251	2049	2108	2208	2398	1917	1972	2074	2333	2411	2165	2425	2100	2310	2589	2817	2354	2425	2315	2578	2152	1858	2442	1944	2506	2071
RNU6-809P	7	5	7	10	4	13	22	8	4	3	7	10	15	37	15	24	15	0	3	10	1	23	14	18	0	19
RF00019	788	1151	883	1088	1176	1414	1049	1110	1224	955	1011	1119	1025	1240	1077	1124	986	1046	1023	1331	779	680	1159	1028	1245	1140
ROR1-AS1	317	295	321	386	379	336	305	358	293	246	286	359	344	274	365	364	329	433	279	360	351	141	351	340	398	406
AL445205.1	5	10	15	6	18	16	18	7	13	10	2	5	12	0	15	14	10	30	9	11	27	7	9	6	24	13
UBE2U	399	428	478	313	393	325	373	418	400	307	401	401	398	512	365	334	358	368	418	443	536	527	404	426	556	433
RNU7-62P	303	255	355	216	233	246	244	224	262	335	302	250	225	222	212	255	241	255	240	215	378	443	258	258	289	272
CACHD1	2474	2384	2413	2417	2334	2260	2363	2218	2331	1686	2495	2105	2837	2516	2151	2468	2480	2290	2377	2218	1680	1323	2468	2543	2509	2284
MIR4794	1729	1724	1726	1695	1775	1781	1694	1691	1594	1802	1673	1372	1820	1979	1562	1720	1600	1695	1459	1630	1830	1215	1746	1851	1844	1564
RAVER2	415	539	385	369	507	456	506	505	565	361	540	497	379	380	516	505	582	426	443	457	439	428	537	465	379	423
JAK1	1886	2181	2001	1867	2056	2137	1877	1910	2100	1684	1889	1882	2308	2005	2016	1953	2228	1777	2059	2032	1609	1443	2066	2082	1932	1998
AL606517.2	3346	3262	3572	3089	3457	3578	3560	3382	3769	3304	3517	3112	3595	3521	3543	3500	3662	2631	3330	3563	3148	3377	3391	3462	3148	3137
AL606517.1	210	186	200	178	180	302	296	291	361	381	251	184	161	137	228	161	202	133	180	401	211	257	140	196	176	152
LINC01359	691	671	652	768	602	544	577	621	694	574	592	829	671	733	738	745	622	741	578	625	628	449	636	686	828	687
SLC2A3P2	655	644	858	722	635	704	869	703	697	881	651	817	772	696	686	587	654	803	690	734	943	985	879	814	736	757
AL357078.3	1395	1461	1310	1680	1713	1446	1369	1326	1552	1030	1473	1348	1529	1598	1543	1355	1580	1299	1511	1345	1237	913	1450	1573	1322	1561
RNU6-1176P	497	651	718	700	595	755	660	586	728	534	517	750	804	742	762	562	591	708	649	941	423	377	678	702	543	689
MIR3671	914	1148	931	1125	996	1029	844	967	949	708	686	861	1054	1025	1033	931	1118	576	951	1080	717	777	904	1054	796	1002
MIR101-1	1741	2081	2131	2124	2177	2005	1779	2052	2100	1633	1726	1661	2311	2236	1590	1967	2043	1451	2035	1983	2077	1822	2208	2058	1843	2155
AL357078.1	7290	8515	8202	7629	8785	8850	7401	8356	7890	6418	7414	7352	8665	8514	7489	7081	8630	7747	8368	8229	7420	5944	7346	7358	7700	8216
AL357078.2	96	42	40	68	81	126	101	40	91	57	69	76	60	85	48	60	39	123	58	79	12	46	51	26	70	69
MRPS21P1	2397	2027	1827	1886	1827	1737	1518	1915	1807	1343	2300	2166	2199	2336	2071	1785	1900	1950	1823	2007	1599	2060	1788	1993	1929	2176
AK4	2002	2213	2009	1901	1712	2051	1805	2226	2062	1476	1918	1951	2380	2121	2092	1792	1926	1280	1873	2306	1952	1304	2001	2090	2129	2023
RPS29P7	0	0	5	0	0	0	0	0	4	0	0	0	0	0	5	0	1	0	0	1	0	12	0	0	0	0
DNAJC6	161	245	277	249	255	188	186	180	235	259	244	193	251	208	158	214	237	174	212	208	227	289	221	224	247	184
AL139294.1	393	505	471	341	350	422	481	474	443	365	515	567	484	472	486	417	482	541	418	508	396	287	419	499	467	511
COX6CP13	641	791	747	857	929	842	800	866	892	688	780	925	811	585	907	889	810	1004	792	895	677	580	903	785	795	787
RNU2-15P	852	823	669	941	791	817	771	885	849	657	750	850	711	1230	1170	900	923	1099	940	913	572	765	845	786	847	786
LEPROT	0	4	3	0	2	5	5	1	5	0	0	0	1	47	17	11	3	0	3	5	1	0	3	3	8	5
LEPR	1897	1908	1318	2045	1683	1846	1920	1908	2014	1408	1499	1706	1658	1980	2169	1943	2145	1774	1812	1911	1270	1000	1806	1662	1991	1816
AC119800.1	294	431	447	221	355	380	394	396	401	286	350	370	427	239	315	419	358	255	380	330	394	231	405	425	398	417
AC097063.1	8	35	38	40	57	63	104	103	87	53	1	38	25	26	57	18	32	9	45	58	39	0	37	67	14	38
AL513493.1	297	346	221	231	278	275	256	301	314	269	370	273	275	350	309	301	374	334	322	321	288	65	372	260	312	263
RN7SL854P	0	0	0	0	0	0	0	0	0	0	0	0	3	0	0	3	1	0	1	2	0	0	3	0	0	0
PDE4B	35	52	20	60	56	43	28	53	28	22	9	52	37	115	81	35	57	101	48	49	29	0	7	14	24	34
AL590783.1	5719	7737	6303	7494	7768	8540	6573	7795	7668	4666	5246	7473	8371	7853	7064	6155	7570	6965	6961	8205	4277	2314	6150	6248	5995	6790
RNU4-88P	154	296	195	210	272	226	140	185	209	176	224	217	191	195	237	289	272	224	182	210	99	66	330	319	247	277
SGIP1	0	0	0	0	0	0	0	0	0	0	0	0	0	0	0	0	0	0	0	0	0	0	0	0	0	0
MIR3117	1254	1592	1381	1514	1427	1453	1499	1440	1475	1362	1346	1460	1337	1467	1734	1605	1656	1460	1529	1610	1332	1499	1510	1374	1491	1417
AL139147.1	664	746	552	627	653	700	648	720	742	450	498	777	754	821	639	667	801	598	833	667	457	412	873	619	558	634
TCTEX1D1	2285	2227	2140	2380	2212	2221	2172	2117	2387	2169	2255	2496	2188	2693	2344	2406	2367	2433	2237	2236	2595	1928	2155	2220	2269	2196
INSL5	0	0	3	0	0	5	0	0	0	0	0	0	0	0	0	0	0	0	0	0	0	0	1	0	0	0
WDR78	68	24	60	47	42	38	6	38	12	21	18	17	23	0	5	31	37	44	43	34	84	91	31	16	28	47
AL592161.1	1536	1470	1132	1246	1771	1699	1721	1607	1688	1370	1453	1416	1279	1585	1632	1764	1545	1509	1602	1949	996	841	1587	1247	1420	1540
MIER1	84	115	96	52	60	87	82	78	73	52	19	169	66	73	111	99	75	69	97	343	55	45	128	66	91	108
SLC35D1	0	22	25	37	44	43	40	37	59	20	36	37	40	51	38	32	70	86	47	72	7	11	46	31	38	45
C1orf141	5878	6412	4900	7460	5958	5716	6087	5560	6155	5170	5145	6485	6192	7077	7117	6876	7548	6967	7075	6906	4542	5044	6009	5573	5874	6198
RF00322	19	12	9	0	5	9	10	8	18	20	20	8	11	0	12	10	8	15	9	12	26	24	2	23	3	11
AL133320.1	892	933	874	797	837	908	890	912	1031	763	781	978	957	947	833	897	914	730	910	957	829	656	940	889	790	934
IL23R	93	139	143	148	118	217	304	230	217	157	206	119	110	98	147	85	151	124	164	267	113	89	130	182	191	109
RNU6-586P	14	12	10	0	19	12	11	7	4	3	6	0	6	0	17	6	5	0	19	1	29	0	5	2	29	7
RNU4ATAC4P	2542	3249	2644	3522	3338	3330	3058	3208	3595	2725	1987	2902	3091	3725	3413	3337	3465	3348	3518	3666	2638	1348	3166	3140	3198	3213
AL389925.1	84	65	55	50	79	63	53	62	64	33	86	55	82	83	60	62	46	35	49	50	57	28	67	85	61	77
IL12RB2	2768	2624	2717	2503	2347	2530	2595	2348	2542	2884	2541	2551	2646	2689	2907	2688	2721	2941	2559	2625	3038	2711	2871	2724	2472	2303
SERBP1	0	0	0	0	0	0	0	0	0	0	0	0	0	0	0	0	0	0	0	0	0	0	0	0	0	0
RNU6-387P	577	825	654	594	644	813	667	828	783	466	955	711	952	791	648	592	726	502	667	870	413	361	703	778	773	754
LINC01702	25	33	32	37	48	29	29	32	26	12	23	0	29	9	43	26	29	4	26	37	0	18	33	33	38	13
RNU6-1031P	744	551	759	506	604	628	730	590	765	672	820	680	686	432	540	676	678	571	688	745	682	657	650	647	653	598
AL590559.1	61	43	36	58	50	53	51	14	16	26	0	43	31	11	33	44	23	30	18	46	30	23	44	24	44	29
RN7SL392P	443	497	427	569	404	465	297	400	405	349	349	443	400	569	350	357	408	183	415	409	475	473	333	372	422	417
HNRNPCP9	0	0	0	0	0	0	0	0	0	0	0	0	0	0	0	0	0	0	0	4	0	0	0	0	0	0
GADD45A	26	10	3	0	5	5	0	4	4	3	0	0	0	0	8	0	2	9	3	8	0	0	0	11	5	0
GNG12	371	277	275	295	323	265	282	276	288	213	279	277	335	338	318	344	305	294	260	311	331	285	302	299	268	307
RNU7-80P	131	159	133	121	89	102	81	94	113	95	95	95	122	171	160	120	118	146	120	131	144	114	66	130	166	157
GNG12-AS1	357	343	312	465	405	387	338	304	389	268	436	482	340	485	323	442	401	541	442	480	302	227	450	332	316	345
AL157407.1	2451	1498	1498	1704	1680	2060	1714	1755	2135	1620	1858	1433	1355	1577	1536	1455	1454	1185	1219	1588	1537	1440	1686	1465	1524	1462
DIRAS3	354	395	456	383	490	393	465	430	434	412	449	368	476	500	369	427	450	370	409	432	382	332	443	372	398	362
ARL5AP3	1923	1898	1755	2368	1639	1929	1854	1819	1889	1767	1616	1790	1673	2147	1858	2146	2218	2265	2107	2202	1711	987	2215	1924	2060	1884
WLS	8016	10971	11260	10761	13515	23543	19218	17896	15448	9965	7806	7743	7957	8500	7880	7947	8202	7388	8631	13687	9267	11024	10665	9217	10693	10758
CTBP2P8	0	0	0	0	0	1	4	0	0	0	0	0	0	0	0	0	0	0	0	0	6	0	0	0	0	0
MIR1262	1803	1911	1908	1746	1968	1592	1737	1815	1968	1843	2054	1659	1858	1522	1578	1847	1832	1783	1762	1791	2354	2522	1917	1741	2023	1914
RPS7P4	461	653	563	610	554	562	642	555	672	553	513	578	551	433	765	574	585	691	695	574	675	743	669	456	683	552
COX6B1P7	699	974	939	838	930	887	807	944	1032	688	917	1125	945	924	852	994	914	846	934	952	885	400	1045	862	1007	850
ELOCP18	2	8	6	16	4	4	8	11	13	13	3	0	4	31	3	0	14	0	15	9	7	12	2	2	0	0
AL139413.1	2	4	2	0	0	0	0	0	0	0	0	0	0	0	0	0	0	0	0	0	0	0	0	5	0	0
RPE65	0	4	0	0	13	7	4	17	9	3	0	6	4	0	10	9	6	0	5	12	9	11	6	7	18	5
DEPDC1	661	908	833	787	645	990	1085	1166	1066	929	767	632	963	880	759	743	891	730	872	960	856	355	1021	1015	1068	957
AL138789.1	502	561	581	567	549	501	489	548	571	485	706	568	602	570	541	612	546	445	514	564	558	490	545	581	725	510
DEPDC1-AS1	2320	2597	2938	2628	2192	2225	2335	2362	2278	2430	2737	2486	3068	2348	2274	2502	2527	2263	2349	2304	2773	2597	2552	2694	2327	2384
TXNP2	759	881	789	854	851	939	720	883	858	716	1110	1045	1051	949	895	703	928	1157	915	845	1017	776	989	908	1067	918
AL035412.1	1296	1341	1073	1427	1268	1253	1279	1449	1330	1208	1207	1118	1276	1052	1481	1252	1297	1377	1232	1181	921	483	1227	1207	1337	1269
AL033530.1	360	331	250	158	289	362	342	335	338	288	287	311	281	201	417	394	309	355	359	381	141	270	343	302	338	327
AL691520.1	1675	2277	1625	2239	2518	2374	1833	1984	2206	1487	1637	1776	2356	2337	1949	2090	2327	1857	2282	2204	1746	1238	1930	2097	1782	2332
LINC01707	7564	6963	6754	7042	7476	7444	8043	7381	7799	7128	6728	7318	6972	7976	7561	7729	7619	7493	7590	8012	7357	6638	7975	7506	7409	7472
AL512271.1	0	4	7	0	0	18	15	11	0	15	0	0	0	4	4	0	5	0	0	6	0	0	3	0	0	1
LINC01758	2806	3043	2501	2864	2843	2793	2720	2911	3085	2451	2701	2942	2828	3246	3042	2867	3097	2595	3134	3105	2429	1558	3145	2684	2841	2926
AL359894.1	1909	2229	2017	2102	2096	2327	1973	2088	2033	1936	2268	2235	2251	2456	2358	2225	2287	2046	2128	2123	2124	1742	2118	2322	1873	2180
LRRC7	148	108	83	163	137	144	111	80	116	55	195	166	102	163	100	96	120	80	112	104	65	69	161	115	132	112
SGO1P1	5	4	8	16	7	4	15	7	3	1	15	12	17	0	6	0	5	0	7	4	0	2	4	12	0	3
AL117353.1	1221	1294	1347	1444	1196	1181	1336	1482	1195	1060	1273	1422	1296	1319	1320	1552	1412	1517	1420	1288	1209	826	1196	1361	1332	1285
RN7SL538P	0	0	0	0	0	0	0	0	0	0	0	0	0	0	0	0	0	0	0	0	0	0	0	0	0	0
PIN1P1	11	0	11	0	0	2	9	1	6	0	0	0	6	13	7	4	0	12	1	2	0	0	0	0	0	2
AL158840.1	0	24	14	8	18	10	11	11	24	6	22	1	10	6	0	10	6	10	12	60	8	0	15	1	8	6
LRRC40	1131	1073	958	1408	1324	1184	1220	1311	1149	772	1023	1134	1152	1487	1253	1231	1247	1261	1199	1300	871	667	1154	1236	1201	1189
RN7SL242P	167	238	185	161	207	188	202	177	164	174	175	183	242	205	199	186	181	220	212	190	172	206	201	206	244	176
SRSF11	103	206	170	210	192	137	166	162	200	152	154	235	163	207	210	154	185	185	190	224	179	62	152	154	149	135
AL353771.1	276	213	214	76	119	207	187	257	139	204	297	141	234	107	255	144	207	54	210	254	274	422	244	234	226	165
ANKRD13C	2748	2747	2112	2756	2438	2540	2568	2604	2727	2208	2117	2912	2502	2995	2538	2752	2827	2507	2740	2865	1726	1391	2774	2542	2476	2426
HHLA3	25	19	22	6	17	3	3	17	5	8	0	0	21	0	32	10	13	0	16	13	41	19	16	23	55	16
AL158839.1	720	848	913	765	819	846	853	755	797	863	792	749	887	907	717	873	754	806	883	874	1126	1390	851	804	695	782
CTH	10	4	4	0	1	9	15	5	3	0	0	9	14	5	11	2	2	13	1	7	9	14	10	1	5	8
RF00017	654	961	844	1037	891	844	795	1023	920	747	804	813	922	946	826	890	929	876	986	1067	836	651	835	886	762	970
AL354872.2	17168	16894	18992	16301	18820	17572	18613	17137	18996	17946	17678	18809	17314	15774	16441	20187	17405	17989	17076	18597	19954	24684	16956	16685	18521	18813
AL354872.1	1190	1349	1200	1207	1193	1359	1166	1289	1332	1139	918	1157	1301	1412	1062	1245	1463	1856	1334	1259	997	993	1167	1236	1122	1209
CASP3P1	31	0	2	3	13	5	0	3	2	13	0	0	9	0	8	3	6	0	7	1	0	4	12	7	20	3
LINC01788	143	88	87	65	87	81	100	59	88	87	37	43	62	107	57	65	81	90	72	166	86	120	75	66	62	95
AL513285.1	992	920	709	916	785	844	812	950	909	738	1055	863	968	923	953	994	1015	1242	927	939	942	564	870	898	780	830
PTGER3	205	161	150	96	160	177	189	227	223	193	182	242	202	276	171	166	164	128	164	214	118	116	166	274	308	187
AL031429.1	449	529	432	609	602	430	469	533	471	604	445	741	493	517	552	506	548	538	545	498	301	268	471	535	586	606
AL031429.2	5210	7185	6566	6947	6288	7200	5695	7127	6796	7627	4954	6098	6702	6087	5614	6959	7854	4538	6969	6608	6792	5716	6711	6923	4907	6828
ZRANB2-AS1	218	451	258	554	440	470	288	385	381	236	199	371	385	445	362	382	435	343	424	392	162	84	354	403	386	341
ZRANB2	265	260	243	267	233	284	336	306	240	293	309	204	261	308	291	271	257	262	276	330	226	164	297	296	273	271
MIR186	681	650	531	745	598	725	671	781	758	461	432	413	600	574	761	704	629	934	688	738	501	490	571	564	720	647
ZRANB2-AS2	15	45	24	25	20	61	45	36	44	33	15	72	34	0	36	28	34	0	28	91	32	42	44	46	54	66
AL358453.1	2438	2533	2786	2516	2559	2521	2636	2595	2800	3149	2617	2504	2773	2545	2388	2477	2635	2704	2382	2512	2425	2518	2595	2725	2772	2621
NEGR1	1159	1471	1485	1256	1285	2107	2212	2204	2312	1997	1470	1176	1512	1540	1405	1537	1403	1474	1697	1836	1901	1560	1977	1846	1838	1826
AL354949.1	565	468	574	436	413	505	453	349	330	499	564	450	565	291	620	402	490	478	462	412	730	393	467	372	485	499
AL359821.1	0	2	0	0	0	7	2	2	10	0	28	0	0	0	3	1	0	0	0	0	0	0	2	0	0	0
NEGR1-IT1	1446	1246	1038	1396	1148	1247	1323	1251	1286	1376	1086	1285	1238	1359	1341	1449	1445	1457	1370	1418	1309	925	1436	1166	1272	1395
[truncated: 58,604 more rows]
