# Supplementary material for: Tomo-seq identifies NINJ1 as a potential target for anti-inflammatory strategy in thoracic aortic dissection
Source: BMC Med. 2023 Oct 20;21:396. doi: 10.1186/s12916-023-03077-1 (PMC10588060; doi:10.1186/s12916-023-03077-1)
Supplement: Supplementary file 5 — Additional file 5. The ranked lists of 339 spatially upregulated genes (Z score > 1 in ≥ 4 consecutive sections). [file 12916_2023_3077_MOESM5_ESM.xlsx]

## Sheet: Peak_genes
gene	start	end	center	p	p.adj	symbol
ENSG00000105655.18	AD1	AD4	AD2	0.00172	0.00560654	ISYNA1
ENSG00000112511.17	AD1	AD4	AD2	0.00172	0.00560654	PHF1
ENSG00000130595.19	AD1	AD4	AD2	0.00172	0.00560654	TNNT3
ENSG00000132915.11	AD1	AD4	AD2	0.00172	0.00560654	PDE6A
ENSG00000161249.21	AD1	AD4	AD2	0.00172	0.00560654	DMKN
ENSG00000167779.9	AD1	AD4	AD2	0.00172	0.00560654	IGFBP6
ENSG00000170891.11	AD1	AD4	AD2	0.00172	0.00560654	CYTL1
ENSG00000198712.1	AD1	AD4	AD2	0.00172	0.00560654	MT-CO2
ENSG00000198840.2	AD1	AD4	AD2	0.00172	0.00560654	MT-ND3
ENSG00000198938.2	AD1	AD4	AD2	0.00172	0.00560654	MT-CO3
ENSG00000211772.11	AD1	AD4	AD2	0.00172	0.00560654	TRBC2
ENSG00000275854.1	AD1	AD4	AD2	0.00172	0.00560654	AC084824.4
ENSG00000074582.14	AD2	AD6	AD3	0.00172	0.00560654	BCS1L
ENSG00000198851.9	AD2	AD6	AD3	0.00172	0.00560654	CD3E
ENSG00000072778.20	AD1	AD4	AD2	0.00759	0.0105021	ACADVL
ENSG00000077312.9	AD1	AD4	AD2	0.00759	0.0105021	SNRPA
ENSG00000131669.10	AD1	AD4	AD2	0.00759	0.0105021	NINJ1
ENSG00000159263.15	AD1	AD4	AD2	0.00759	0.0105021	SIM2
ENSG00000159713.11	AD1	AD4	AD2	0.00759	0.0105021	TPPP3
ENSG00000188389.11	AD1	AD4	AD2	0.00759	0.0105021	PDCD1
ENSG00000188659.9	AD1	AD4	AD2	0.00759	0.0105021	SAXO2
ENSG00000198695.2	AD1	AD4	AD2	0.00759	0.0105021	MT-ND6
ENSG00000198763.3	AD1	AD4	AD2	0.00759	0.0105021	MT-ND2
ENSG00000198888.2	AD1	AD4	AD2	0.00759	0.0105021	MT-ND1
ENSG00000204682.7	AD1	AD4	AD2	0.00759	0.0105021	MIR1915HG
ENSG00000211677.2	AD1	AD4	AD2	0.00759	0.0105021	IGLC2
ENSG00000228242.6	AD1	AD4	AD2	0.00759	0.0105021	AC093495.1
ENSG00000228570.7	AD1	AD4	AD2	0.00759	0.0105021	NUTM2E
ENSG00000245849.8	AD1	AD4	AD2	0.00759	0.0105021	RAD51-AS1
ENSG00000250011.1	AD1	AD4	AD2	0.00759	0.0105021	HMGB1P3
ENSG00000274828.1	AD1	AD4	AD2	0.00759	0.0105021	AC068473.5
ENSG00000279699.1	AD1	AD4	AD2	0.00759	0.0105021	AC004264.2
ENSG00000172543.8	AD1	AD6	AD3	0.00759	0.0105021	CTSW
ENSG00000267368.1	AD1	AD6	AD3	0.00759	0.0105021	UPK3BL1
ENSG00000119147.10	AD2	AD6	AD3	0.00759	0.0105021	C2orf40
ENSG00000131634.14	AD1	AD4	AD2	0.02072	0.0224412	TMEM204
ENSG00000138642.14	AD1	AD4	AD2	0.02072	0.0224412	HERC6
ENSG00000149483.12	AD1	AD4	AD2	0.02072	0.0224412	TMEM138
ENSG00000168477.19	AD1	AD4	AD2	0.02072	0.0224412	TNXB
ENSG00000203896.10	AD1	AD4	AD2	0.02072	0.0224412	LIME1
ENSG00000286699.1	AD1	AD4	AD2	0.02072	0.0224412	AC084198.2
ENSG00000137976.7	AD2	AD6	AD3	0.02072	0.0224412	DNASE2B
ENSG00000279573.1	AD2	AD6	AD3	0.02072	0.0224412	AC134407.2
ENSG00000006016.11	AD1	AD4	AD2	0.04744	0.0477215	CRLF1
ENSG00000106992.19	AD1	AD4	AD2	0.04744	0.0477215	AK1
ENSG00000215915.9	AD1	AD6	AD3	0.04744	0.0477215	ATAD3C
ENSG00000270164.1	AD1	AD4	AD2	0.08789	0.08789	LINC01480
ENSG00000169495.5	AD2	AD7	AD4	0.00759	0.0105021	HTRA4
ENSG00000090674.16	AD3	AD7	AD4	0.00759	0.0105021	MCOLN1
ENSG00000171596.7	AD3	AD7	AD4	0.00759	0.0105021	NMUR1
ENSG00000254231.3	AD3	AD7	AD4	0.00759	0.0105021	AC103760.1
ENSG00000262691.1	AD3	AD7	AD4	0.00759	0.0105021	AC040160.1
ENSG00000272720.1	AD3	AD7	AD4	0.00759	0.0105021	AL022322.1
ENSG00000132386.11	AD3	AD8	AD6	0.00759	0.0105021	SERPINF1
ENSG00000203446.2	AD3	AD9	AD6	0.04744	0.0477215	AC004988.1
ENSG00000015592.16	AD4	AD8	AD6	0.00172	0.00560654	STMN4
ENSG00000133063.16	AD4	AD8	AD6	0.00172	0.00560654	CHIT1
ENSG00000135253.13	AD4	AD8	AD6	0.00172	0.00560654	KCP
ENSG00000147168.12	AD4	AD8	AD6	0.00759	0.0105021	IL2RG
ENSG00000149781.12	AD4	AD8	AD6	0.02072	0.0224412	FERMT3
ENSG00000169442.9	AD4	AD8	AD6	0.00759	0.0105021	CD52
ENSG00000250241.6	AD4	AD8	AD6	0.04744	0.0477215	AC105383.1
ENSG00000258610.1	AD4	AD8	AD6	0.02072	0.0224412	AF111169.1
ENSG00000277511.1	AD4	AD8	AD6	0.02072	0.0224412	AC116407.2
ENSG00000279275.1	AD4	AD8	AD6	0.02072	0.0224412	AP002505.2
ENSG00000102575.12	AD4	AD9	AD7	0.00759	0.0105021	ACP5
ENSG00000117984.14	AD4	AD9	AD7	0.02072	0.0224412	CTSD
ENSG00000011465.17	AD6	AD9	AD7	0.02072	0.0224412	DCN
ENSG00000073060.16	AD6	AD9	AD7	0.00759	0.0105021	SCARB1
ENSG00000079931.15	AD6	AD9	AD7	0.00759	0.0105021	MOXD1
ENSG00000095713.14	AD6	AD9	AD7	0.00759	0.0105021	CRTAC1
ENSG00000100600.15	AD6	AD9	AD7	0.00759	0.0105021	LGMN
ENSG00000100985.7	AD6	AD9	AD7	0.00172	0.00560654	MMP9
ENSG00000108828.16	AD6	AD9	AD7	0.00759	0.0105021	VAT1
ENSG00000116035.4	AD6	AD9	AD7	0.02072	0.0224412	VAX2
ENSG00000118515.11	AD6	AD9	AD7	0.00759	0.0105021	SGK1
ENSG00000131981.16	AD6	AD9	AD7	0.00172	0.00560654	LGALS3
ENSG00000133048.13	AD6	AD9	AD7	0.00172	0.00560654	CHI3L1
ENSG00000135047.15	AD6	AD9	AD7	0.00172	0.00560654	CTSL
ENSG00000135094.11	AD6	AD9	AD7	0.00172	0.00560654	SDS
ENSG00000136235.16	AD6	AD9	AD7	0.00172	0.00560654	GPNMB
ENSG00000137673.9	AD6	AD9	AD7	0.00172	0.00560654	MMP7
ENSG00000139329.5	AD6	AD9	AD7	0.00759	0.0105021	LUM
ENSG00000140379.8	AD6	AD9	AD7	0.00172	0.00560654	BCL2A1
ENSG00000141858.11	AD6	AD9	AD7	0.02072	0.0224412	SAMD1
ENSG00000160213.7	AD6	AD9	AD7	0.00759	0.0105021	CSTB
ENSG00000165140.10	AD6	AD9	AD7	0.00759	0.0105021	FBP1
ENSG00000183723.12	AD6	AD9	AD7	0.00759	0.0105021	CMTM4
ENSG00000196743.8	AD6	AD9	AD7	0.00759	0.0105021	GM2A
ENSG00000253369.2	AD6	AD9	AD7	0.02072	0.0224412	AC022034.3
ENSG00000267834.1	AD6	AD9	AD7	0.04744	0.0477215	AL592211.1
ENSG00000275385.1	AD6	AD9	AD7	0.00172	0.00560654	CCL18
ENSG00000106483.12	AD6	AD10	AD8	0.02072	0.0224412	SFRP4
ENSG00000164694.17	AD6	AD10	AD8	0.00759	0.0105021	FNDC1
ENSG00000064601.18	AD7	AD10	AD8	0.00759	0.0105021	CTSA
ENSG00000197355.11	AD7	AD10	AD8	0.00759	0.0105021	UAP1L1
ENSG00000187244.11	AD7	AD11	AD9	0.02072	0.0224412	BCAM
ENSG00000274286.2	AD7	AD11	AD9	0.02072	0.0224412	ADRA2B
ENSG00000276071.1	AD7	AD11	AD9	0.04744	0.0477215	AC074138.1
ENSG00000131584.19	AD8	AD11	AD9	0.04744	0.0477215	ACAP3
ENSG00000185567.7	AD8	AD11	AD9	0.00172	0.00560654	AHNAK2
ENSG00000226049.3	AD8	AD11	AD9	0.00759	0.0105021	TLK2P1
ENSG00000260816.2	AD8	AD11	AD9	0.02072	0.0224412	AC027279.1
ENSG00000184319.16	AD9	AD12	AD10	0.04744	0.0477215	RPL23AP82
ENSG00000166676.16	AD9	AD13	AD11	0.02072	0.0224412	TVP23A
ENSG00000198914.3	AD9	AD13	AD11	0.04744	0.0477215	POU3F3
ENSG00000241061.3	AD9	AD13	AD11	0.02072	0.0224412	RPL5P1
ENSG00000137975.8	AD10	AD13	AD11	0.00759	0.0105021	CLCA2
ENSG00000267506.5	AD10	AD13	AD11	0.00759	0.0105021	AC021683.2
ENSG00000278000.1	AD10	AD13	AD11	0.02072	0.0224412	AC139100.2
ENSG00000011426.11	AD12	AD15	AD13	0.02072	0.0224412	ANLN
ENSG00000078098.14	AD12	AD15	AD13	0.00172	0.00560654	FAP
ENSG00000101343.14	AD12	AD15	AD13	0.02072	0.0224412	CRNKL1
ENSG00000137573.14	AD12	AD15	AD13	0.00172	0.00560654	SULF1
ENSG00000164932.13	AD12	AD15	AD13	0.00172	0.00560654	CTHRC1
ENSG00000188321.13	AD12	AD15	AD13	0.00759	0.0105021	ZNF559
ENSG00000231329.8	AD12	AD15	AD13	0.00759	0.0105021	AL031772.1
ENSG00000034510.6	AD13	AD17	AD14	0.00759	0.0105021	TMSB10
ENSG00000091106.19	AD13	AD17	AD14	0.00172	0.00560654	NLRC4
ENSG00000128805.14	AD13	AD17	AD14	0.00759	0.0105021	ARHGAP22
ENSG00000130755.13	AD13	AD17	AD14	0.00759	0.0105021	GMFG
ENSG00000148926.10	AD13	AD17	AD14	0.02072	0.0224412	ADM
ENSG00000150687.12	AD13	AD17	AD14	0.00172	0.00560654	PRSS23
ENSG00000162783.10	AD13	AD17	AD14	0.00172	0.00560654	IER5
ENSG00000166147.13	AD13	AD17	AD14	0.00172	0.00560654	FBN1
ENSG00000166598.15	AD13	AD17	AD14	0.00172	0.00560654	HSP90B1
ENSG00000174939.11	AD13	AD17	AD14	0.00172	0.00560654	ASPHD1
ENSG00000205403.13	AD13	AD17	AD14	0.00759	0.0105021	CFI
ENSG00000239264.8	AD13	AD17	AD14	0.00172	0.00560654	TXNDC5
ENSG00000244045.13	AD13	AD17	AD14	0.00759	0.0105021	TMEM199
ENSG00000070081.16	AD13	AD18	AD15	0.04744	0.0477215	NUCB2
ENSG00000085063.16	AD13	AD18	AD15	0.00759	0.0105021	CD59
ENSG00000117385.15	AD13	AD18	AD15	0.00759	0.0105021	P3H1
ENSG00000123131.13	AD13	AD18	AD15	0.00759	0.0105021	PRDX4
ENSG00000157020.18	AD13	AD18	AD15	0.04744	0.0477215	SEC13
ENSG00000164294.14	AD13	AD18	AD15	0.02072	0.0224412	GPX8
ENSG00000010610.10	AD14	AD18	AD15	0.00172	0.00560654	CD4
ENSG00000011347.9	AD14	AD18	AD15	0.02072	0.0224412	SYT7
ENSG00000019991.18	AD14	AD18	AD15	0.00172	0.00560654	HGF
ENSG00000026025.16	AD14	AD18	AD15	0.00172	0.00560654	VIM
ENSG00000053918.16	AD14	AD18	AD15	0.00759	0.0105021	KCNQ1
ENSG00000072694.20	AD14	AD18	AD15	0.00172	0.00560654	FCGR2B
ENSG00000077420.16	AD14	AD18	AD15	0.02072	0.0224412	APBB1IP
ENSG00000082397.17	AD14	AD18	AD15	0.00759	0.0105021	EPB41L3
ENSG00000088827.12	AD14	AD18	AD15	0.00172	0.00560654	SIGLEC1
ENSG00000090382.6	AD14	AD18	AD15	0.00759	0.0105021	LYZ
ENSG00000093072.18	AD14	AD18	AD15	0.00172	0.00560654	ADA2
ENSG00000100196.11	AD14	AD18	AD15	0.00172	0.00560654	KDELR3
ENSG00000100365.16	AD14	AD18	AD15	0.00172	0.00560654	NCF4
ENSG00000100368.14	AD14	AD18	AD15	0.04744	0.0477215	CSF2RB
ENSG00000100979.15	AD14	AD18	AD15	0.00759	0.0105021	PLTP
ENSG00000101210.12	AD14	AD18	AD15	0.00172	0.00560654	EEF1A2
ENSG00000103187.8	AD14	AD18	AD15	0.00759	0.0105021	COTL1
ENSG00000106066.15	AD14	AD18	AD15	0.02072	0.0224412	CPVL
ENSG00000107798.18	AD14	AD18	AD15	0.04744	0.0477215	LIPA
ENSG00000110077.14	AD14	AD18	AD15	0.00759	0.0105021	MS4A6A
ENSG00000111640.15	AD14	AD18	AD15	0.00172	0.00560654	GAPDH
ENSG00000114013.16	AD14	AD18	AD15	0.00172	0.00560654	CD86
ENSG00000117724.13	AD14	AD18	AD15	0.02072	0.0224412	CENPF
ENSG00000118640.11	AD14	AD18	AD15	0.04744	0.0477215	VAMP8
ENSG00000119535.17	AD14	AD18	AD15	0.00172	0.00560654	CSF3R
ENSG00000120658.13	AD14	AD18	AD15	0.02072	0.0224412	ENOX1
ENSG00000120708.17	AD14	AD18	AD15	0.00172	0.00560654	TGFBI
ENSG00000121933.19	AD14	AD18	AD15	0.00172	0.00560654	TMIGD3
ENSG00000122862.5	AD14	AD18	AD15	0.00172	0.00560654	SRGN
ENSG00000122884.12	AD14	AD18	AD15	0.00172	0.00560654	P4HA1
ENSG00000123496.8	AD14	AD18	AD15	0.00172	0.00560654	IL13RA2
ENSG00000128606.13	AD14	AD18	AD15	0.00172	0.00560654	LRRC17
ENSG00000130635.15	AD14	AD18	AD15	0.00172	0.00560654	COL5A1
ENSG00000132514.13	AD14	AD18	AD15	0.00759	0.0105021	CLEC10A
ENSG00000133110.15	AD14	AD18	AD15	0.00172	0.00560654	POSTN
ENSG00000133574.10	AD14	AD18	AD15	0.00759	0.0105021	GIMAP4
ENSG00000134013.15	AD14	AD18	AD15	0.00172	0.00560654	LOXL2
ENSG00000134755.16	AD14	AD18	AD15	0.02072	0.0224412	DSC2
ENSG00000137161.16	AD14	AD18	AD15	0.00759	0.0105021	CNPY3
ENSG00000137563.12	AD14	AD18	AD15	0.00172	0.00560654	GGH
ENSG00000140931.20	AD14	AD18	AD15	0.04744	0.0477215	CMTM3
ENSG00000141480.18	AD14	AD18	AD15	0.02072	0.0224412	ARRB2
ENSG00000142549.9	AD14	AD18	AD15	0.00759	0.0105021	IGLON5
ENSG00000142634.13	AD14	AD18	AD15	0.00759	0.0105021	EFHD2
ENSG00000143320.9	AD14	AD18	AD15	0.00759	0.0105021	CRABP2
ENSG00000143870.12	AD14	AD18	AD15	0.00172	0.00560654	PDIA6
ENSG00000147872.10	AD14	AD18	AD15	0.02072	0.0224412	PLIN2
ENSG00000152377.14	AD14	AD18	AD15	0.00172	0.00560654	SPOCK1
ENSG00000159189.12	AD14	AD18	AD15	0.00172	0.00560654	C1QC
ENSG00000161638.11	AD14	AD18	AD15	0.00172	0.00560654	ITGA5
ENSG00000162511.8	AD14	AD18	AD15	0.00759	0.0105021	LAPTM5
ENSG00000163154.6	AD14	AD18	AD15	0.02072	0.0224412	TNFAIP8L2
ENSG00000163359.15	AD14	AD18	AD15	0.00172	0.00560654	COL6A3
ENSG00000163479.14	AD14	AD18	AD15	0.00759	0.0105021	SSR2
ENSG00000163545.9	AD14	AD18	AD15	0.00759	0.0105021	NUAK2
ENSG00000164733.21	AD14	AD18	AD15	0.02072	0.0224412	CTSB
ENSG00000166130.15	AD14	AD18	AD15	0.00759	0.0105021	IKBIP
ENSG00000166278.15	AD14	AD18	AD15	0.00172	0.00560654	C2
ENSG00000166794.4	AD14	AD18	AD15	0.00172	0.00560654	PPIB
ENSG00000166825.14	AD14	AD18	AD15	0.00759	0.0105021	ANPEP
ENSG00000168209.5	AD14	AD18	AD15	0.00759	0.0105021	DDIT4
ENSG00000168542.14	AD14	AD18	AD15	0.00759	0.0105021	COL3A1
ENSG00000168995.13	AD14	AD18	AD15	0.02072	0.0224412	SIGLEC7
ENSG00000169136.11	AD14	AD18	AD15	0.00759	0.0105021	ATF5
ENSG00000169894.18	AD14	AD18	AD15	0.04744	0.0477215	MUC3A
ENSG00000170266.16	AD14	AD18	AD15	0.02072	0.0224412	GLB1
ENSG00000171777.16	AD14	AD18	AD15	0.00759	0.0105021	RASGRP4
ENSG00000173369.16	AD14	AD18	AD15	0.02072	0.0224412	C1QB
ENSG00000173372.17	AD14	AD18	AD15	0.00759	0.0105021	C1QA
ENSG00000179218.13	AD14	AD18	AD15	0.00172	0.00560654	CALR
ENSG00000180573.9	AD14	AD18	AD15	0.00172	0.00560654	HIST1H2AC
ENSG00000182487.12	AD14	AD18	AD15	0.00172	0.00560654	NCF1B
ENSG00000182578.13	AD14	AD18	AD15	0.00759	0.0105021	CSF1R
ENSG00000182836.10	AD14	AD18	AD15	0.00759	0.0105021	PLCXD3
ENSG00000185862.7	AD14	AD18	AD15	0.00172	0.00560654	EVI2B
ENSG00000186529.16	AD14	AD18	AD15	0.00759	0.0105021	CYP4F3
ENSG00000187605.15	AD14	AD18	AD15	0.00172	0.00560654	TET3
ENSG00000196329.11	AD14	AD18	AD15	0.04744	0.0477215	GIMAP5
ENSG00000197249.13	AD14	AD18	AD15	0.00172	0.00560654	SERPINA1
ENSG00000197629.5	AD14	AD18	AD15	0.00759	0.0105021	MPEG1
ENSG00000197747.9	AD14	AD18	AD15	0.00172	0.00560654	S100A10
ENSG00000203710.11	AD14	AD18	AD15	0.00172	0.00560654	CR1
ENSG00000204103.4	AD14	AD18	AD15	0.02072	0.0224412	MAFB
ENSG00000204262.14	AD14	AD18	AD15	0.00172	0.00560654	COL5A2
ENSG00000204287.14	AD14	AD18	AD15	0.00759	0.0105021	HLA-DRA
ENSG00000204397.7	AD14	AD18	AD15	0.02072	0.0224412	CARD16
ENSG00000204472.13	AD14	AD18	AD15	0.00759	0.0105021	AIF1
ENSG00000231500.7	AD14	AD18	AD15	0.08789	0.08789	RPS18
ENSG00000235568.6	AD14	AD18	AD15	0.02072	0.0224412	NFAM1
ENSG00000244038.9	AD14	AD18	AD15	0.00172	0.00560654	DDOST
ENSG00000244682.7	AD14	AD18	AD15	0.00759	0.0105021	FCGR2C
ENSG00000250722.6	AD14	AD18	AD15	0.00172	0.00560654	SELENOP
ENSG00000258947.7	AD14	AD18	AD15	0.00172	0.00560654	TUBB3
ENSG00000265972.5	AD14	AD18	AD15	0.00172	0.00560654	TXNIP
ENSG00000277443.3	AD14	AD18	AD15	0.00759	0.0105021	MARCKS
ENSG00000282608.1	AD14	AD18	AD15	0.02072	0.0224412	ADORA3
ENSG00000011600.11	AD14	AD19	AD17	0.02072	0.0224412	TYROBP
ENSG00000043462.12	AD14	AD19	AD17	0.02072	0.0224412	LCP2
ENSG00000066336.11	AD14	AD19	AD17	0.02072	0.0224412	SPI1
ENSG00000100292.17	AD14	AD19	AD17	0.00759	0.0105021	HMOX1
ENSG00000101336.14	AD14	AD19	AD17	0.02072	0.0224412	HCK
ENSG00000104368.17	AD14	AD19	AD17	0.00759	0.0105021	PLAT
ENSG00000105383.15	AD14	AD19	AD17	0.02072	0.0224412	CD33
ENSG00000106560.11	AD14	AD19	AD17	0.00759	0.0105021	GIMAP2
ENSG00000129538.14	AD14	AD19	AD17	0.00759	0.0105021	RNASE1
ENSG00000133561.15	AD14	AD19	AD17	0.02072	0.0224412	GIMAP6
ENSG00000135077.9	AD14	AD19	AD17	0.02072	0.0224412	HAVCR2
ENSG00000142669.15	AD14	AD19	AD17	0.04744	0.0477215	SH3BGRL3
ENSG00000143110.11	AD14	AD19	AD17	0.00759	0.0105021	C1orf162
ENSG00000155659.15	AD14	AD19	AD17	0.00759	0.0105021	VSIG4
ENSG00000163823.4	AD14	AD19	AD17	0.00759	0.0105021	CCR1
ENSG00000168961.17	AD14	AD19	AD17	0.02072	0.0224412	LGALS9
ENSG00000169385.3	AD14	AD19	AD17	0.00759	0.0105021	RNASE2
ENSG00000170458.14	AD14	AD19	AD17	0.00759	0.0105021	CD14
ENSG00000175489.10	AD14	AD19	AD17	0.00759	0.0105021	LRRC25
ENSG00000182853.12	AD14	AD19	AD17	0.00759	0.0105021	VMO1
ENSG00000203747.11	AD14	AD19	AD17	0.02072	0.0224412	FCGR3A
ENSG00000213654.10	AD14	AD19	AD17	0.04744	0.0477215	GPSM3
ENSG00000015285.10	AD15	AD19	AD17	0.00172	0.00560654	WAS
ENSG00000090104.12	AD15	AD19	AD17	0.00172	0.00560654	RGS1
ENSG00000112799.9	AD15	AD19	AD17	0.00172	0.00560654	LY86
ENSG00000115956.10	AD15	AD19	AD17	0.02072	0.0224412	PLEK
ENSG00000134061.5	AD15	AD19	AD17	0.02072	0.0224412	CD180
ENSG00000137474.22	AD15	AD19	AD17	0.00172	0.00560654	MYO7A
ENSG00000143119.14	AD15	AD19	AD17	0.04744	0.0477215	CD53
ENSG00000171659.15	AD15	AD19	AD17	0.00759	0.0105021	GPR34
ENSG00000171860.4	AD15	AD19	AD17	0.00759	0.0105021	C3AR1
ENSG00000175538.10	AD15	AD19	AD17	0.02072	0.0224412	KCNE3
ENSG00000150337.13	AD15	AD20	AD18	0.00759	0.0105021	FCGR1A
ENSG00000135838.13	AD17	AD20	AD18	0.04744	0.0477215	NPL
ENSG00000237836.6	AD17	AD20	AD18	0.00759	0.0105021	PHKA2-AS1
ENSG00000273654.1	AD17	AD20	AD18	0.00759	0.0105021	AC020904.2
ENSG00000161013.17	AD19	AD22	AD20	0.00759	0.0105021	MGAT4B
ENSG00000263823.1	AD19	AD22	AD20	0.02072	0.0224412	AC009831.1
ENSG00000004975.12	AD20	AD23	AD21	0.00759	0.0105021	DVL2
ENSG00000119771.15	AD20	AD23	AD21	0.00759	0.0105021	KLHL29
ENSG00000125740.14	AD20	AD23	AD21	0.00172	0.00560654	FOSB
ENSG00000127377.9	AD20	AD23	AD21	0.02072	0.0224412	CRYGN
ENSG00000128016.6	AD20	AD23	AD21	0.00172	0.00560654	ZFP36
ENSG00000131797.12	AD20	AD23	AD21	0.00759	0.0105021	CLUHP3
ENSG00000141644.17	AD20	AD23	AD21	0.00759	0.0105021	MBD1
ENSG00000143878.9	AD20	AD23	AD21	0.00759	0.0105021	RHOB
ENSG00000158792.16	AD20	AD23	AD21	0.00759	0.0105021	SPATA2L
ENSG00000170345.10	AD20	AD23	AD21	0.00759	0.0105021	FOS
ENSG00000171223.6	AD20	AD23	AD21	0.00759	0.0105021	JUNB
ENSG00000177606.6	AD20	AD23	AD21	0.00172	0.00560654	JUN
ENSG00000197361.7	AD20	AD23	AD21	0.00172	0.00560654	FBXL22
ENSG00000198858.10	AD20	AD23	AD21	0.00172	0.00560654	R3HDM4
ENSG00000204304.12	AD20	AD23	AD21	0.00172	0.00560654	PBX2
ENSG00000235316.1	AD20	AD23	AD21	0.00759	0.0105021	DUSP8P5
ENSG00000262655.4	AD20	AD23	AD21	0.02072	0.0224412	SPON1
ENSG00000269190.6	AD20	AD23	AD21	0.00172	0.00560654	FBXO17
ENSG00000275023.4	AD20	AD23	AD21	0.00172	0.00560654	MLLT6
ENSG00000279255.1	AD20	AD23	AD21	0.00759	0.0105021	Z97653.2
ENSG00000145002.12	AD21	AD24	AD22	0.00172	0.00560654	FAM86B2
ENSG00000187123.15	AD21	AD24	AD22	0.00759	0.0105021	LYPD6
ENSG00000196781.15	AD21	AD24	AD22	0.00172	0.00560654	TLE1
ENSG00000197363.9	AD21	AD24	AD22	0.02072	0.0224412	ZNF517
ENSG00000128989.10	AD22	AD25	AD23	0.00172	0.00560654	ARPP19
ENSG00000136842.14	AD22	AD25	AD23	0.00172	0.00560654	TMOD1
ENSG00000152990.14	AD22	AD25	AD23	0.00759	0.0105021	ADGRA3
ENSG00000153179.13	AD22	AD25	AD23	0.00172	0.00560654	RASSF3
ENSG00000163681.15	AD22	AD25	AD23	0.00759	0.0105021	SLMAP
ENSG00000163754.17	AD22	AD25	AD23	0.00759	0.0105021	GYG1
ENSG00000163807.6	AD22	AD25	AD23	0.00759	0.0105021	KIAA1143
ENSG00000172403.11	AD22	AD25	AD23	0.00759	0.0105021	SYNPO2
ENSG00000184743.12	AD22	AD25	AD23	0.00759	0.0105021	ATL3
ENSG00000185222.10	AD22	AD25	AD23	0.00759	0.0105021	TCEAL9
ENSG00000186432.9	AD22	AD25	AD23	0.00759	0.0105021	KPNA4
ENSG00000198417.7	AD22	AD25	AD23	0.00759	0.0105021	MT1F
ENSG00000204850.4	AD22	AD25	AD23	0.02072	0.0224412	AC011484.1
ENSG00000255277.3	AD22	AD25	AD23	0.02072	0.0224412	ABCC6P2
ENSG00000123179.14	AD22	AD26	AD24	0.02072	0.0224412	EBPL
ENSG00000130741.11	AD22	AD26	AD24	0.02072	0.0224412	EIF2S3
ENSG00000138796.16	AD22	AD26	AD24	0.00759	0.0105021	HADH
ENSG00000154553.15	AD22	AD26	AD24	0.00759	0.0105021	PDLIM3
ENSG00000173726.11	AD22	AD26	AD24	0.00759	0.0105021	TOMM20
ENSG00000061794.13	AD23	AD26	AD24	0.00172	0.00560654	MRPS35
ENSG00000065911.12	AD23	AD26	AD24	0.00172	0.00560654	MTHFD2
ENSG00000088766.11	AD23	AD26	AD24	0.04744	0.0477215	CRLS1
ENSG00000107341.5	AD23	AD26	AD24	0.00759	0.0105021	UBE2R2
ENSG00000172399.5	AD23	AD26	AD24	0.02072	0.0224412	MYOZ2
ENSG00000173848.19	AD23	AD26	AD24	0.00172	0.00560654	NET1
ENSG00000187514.16	AD23	AD26	AD24	0.00759	0.0105021	PTMA
ENSG00000198523.6	AD23	AD26	AD24	0.00759	0.0105021	PLN
ENSG00000125148.7	AD23	AD27	AD25	0.02072	0.0224412	MT2A
ENSG00000102230.13	AD24	AD27	AD25	0.00759	0.0105021	PCYT1B
ENSG00000103710.11	AD24	AD27	AD25	0.02072	0.0224412	RASL12
ENSG00000113811.11	AD24	AD27	AD25	0.00759	0.0105021	SELENOK
ENSG00000125144.13	AD24	AD27	AD25	0.00172	0.00560654	MT1G
ENSG00000162139.10	AD24	AD27	AD25	0.00759	0.0105021	NEU3
ENSG00000165507.8	AD24	AD27	AD25	0.00759	0.0105021	DEPP1
ENSG00000184349.13	AD24	AD27	AD25	0.00759	0.0105021	EFNA5
ENSG00000185100.10	AD24	AD27	AD25	0.04744	0.0477215	ADSSL1
ENSG00000205364.4	AD24	AD27	AD25	0.00759	0.0105021	MT1M
ENSG00000064886.14	AD24	AD29	AD26	0.00759	0.0105021	CHI3L2
ENSG00000054938.15	AD25	AD29	AD26	0.00172	0.00560654	CHRDL2
ENSG00000105835.12	AD25	AD29	AD26	0.00759	0.0105021	NAMPT
ENSG00000134917.10	AD25	AD29	AD26	0.00172	0.00560654	ADAMTS8
ENSG00000140285.10	AD25	AD29	AD26	0.00759	0.0105021	FGF7
ENSG00000171621.14	AD25	AD29	AD26	0.00759	0.0105021	SPSB1
ENSG00000173432.12	AD25	AD29	AD26	0.00172	0.00560654	SAA1
ENSG00000229644.6	AD25	AD29	AD26	0.00172	0.00560654	NAMPTP1

## Sheet: Sheet1
			MCOLN1
			NMUR1
			AC103760.1
			AC040160.1
			AL022322.1
